# Supplementary material for: Altered choroid plexus gene expression in major depressive disorder
Source: Front Hum Neurosci. 2014 Apr 22;8:238. doi: 10.3389/fnhum.2014.00238 (PMC4001046; doi:10.3389/fnhum.2014.00238)
Supplement: Supplementary file 1 [file DataSheet1.XLS]

## Sheet: Sheet1
Table S1: Gene expression in the post-mortem choroid plexus of psychiatrically normal controls. The transcripts are ranked in order of the highest average signal to the lowest average signal.
Symbol	Average Signal	Accession No.	Definition
LOC388474	39684.8	XM_943577.1	PREDICTED: Homo sapiens similar to 60S ribosomal protein L7a, transcript variant 3 (LOC388474), mRNA.
LOC100129758	38269.3	XR_039411.1	PREDICTED: Homo sapiens misc_RNA (LOC100129758), miscRNA.
TTR	37415.2	NM_000371.1	Homo sapiens transthyretin (prealbumin, amyloidosis type I) (TTR), mRNA.
RPL18A	36325.1	NM_000980.2	Homo sapiens ribosomal protein L18a (RPL18A), mRNA.
ATP5B	34974	NM_001686.3	Homo sapiens ATP synthase, H+ transporting, mitochondrial F1 complex, beta polypeptide (ATP5B), nuclear gene encoding mitochondrial protein, mRNA.
RPL18	34519.2	NM_000979.2	Homo sapiens ribosomal protein L18 (RPL18), mRNA.
RPLP2	33218.9	NM_001004.2	Homo sapiens ribosomal protein, large, P2 (RPLP2), mRNA.
GNB2L1	32551.8	NM_006098.3	Homo sapiens guanine nucleotide binding protein (G protein), beta polypeptide 2-like 1 (GNB2L1), mRNA.
LOC729439	32372	XM_001723745.1	PREDICTED: Homo sapiens similar to HGC6.4 (LOC729439), mRNA.
RPS19	31551.5	NM_001022.3	Homo sapiens ribosomal protein S19 (RPS19), mRNA.
RPS16	30746.5	NM_001020.4	Homo sapiens ribosomal protein S16 (RPS16), mRNA.
ANXA2P2	30498	NR_003573.1	Homo sapiens annexin A2 pseudogene 2 (ANXA2P2), non-coding RNA.
RPS10	30409.2	NM_001014.3	Homo sapiens ribosomal protein S10 (RPS10), mRNA.
COX4I1	29919.1	NM_001861.2	Homo sapiens cytochrome c oxidase subunit IV isoform 1 (COX4I1), mRNA.
LOC100129158	29664.2	XR_038602.1	PREDICTED: Homo sapiens misc_RNA (LOC100129158), miscRNA.
EZR	29462.1	NM_003379.4	Homo sapiens ezrin (EZR), transcript variant 1, mRNA.
LOC100132593	28301.8	XM_001719642.1	PREDICTED: Homo sapiens hypothetical protein LOC100132593 (LOC100132593), mRNA.
LOC646195	27509.3	XM_929151.1	PREDICTED: Homo sapiens similar to 40S ribosomal protein S28, transcript variant 2 (LOC646195), mRNA.
TOMM7	27371.5	NM_019059.2	Homo sapiens translocase of outer mitochondrial membrane 7 homolog (yeast) (TOMM7), nuclear gene encoding mitochondrial protein, mRNA.
LOC645174	27328.2	XR_017157.2	PREDICTED: Homo sapiens misc_RNA (LOC645174), miscRNA.
PSAP	25872.8	NM_002778.1	Homo sapiens prosaposin (PSAP), transcript variant 2, mRNA.
RRP7B	25384.9	NR_002184.2	Homo sapiens ribosomal RNA processing 7 homolog B (S. cerevisiae) (RRP7B), non-coding RNA.
LOC440575	25257.4	XM_001732837.1	PREDICTED: Homo sapiens hypothetical LOC440575 (LOC440575), mRNA.
LOC100133465	25036.2	XR_037361.1	PREDICTED: Homo sapiens misc_RNA (LOC100133465), miscRNA.
OAZ1	25017.4	NM_004152.2	Homo sapiens ornithine decarboxylase antizyme 1 (OAZ1), mRNA.
LOC645899	24959.1	XM_930484.1	PREDICTED: Homo sapiens similar to 40S ribosomal protein S28 (LOC645899), mRNA.
LOC388720	24858.2	XM_940693.1	PREDICTED: Homo sapiens similar to ubiquitin and ribosomal protein S27a precursor (LOC388720), mRNA.
RPL11	24123.9	NM_000975.2	Homo sapiens ribosomal protein L11 (RPL11), mRNA.
LOC441034	23682.7	XM_933846.1	PREDICTED: Homo sapiens similar to 60S ribosomal protein L7a (LOC441034), mRNA.
LOC100130446	23362.4	XR_038652.1	PREDICTED: Homo sapiens misc_RNA (LOC100130446), miscRNA.
LOC100133876	23182	XM_001713723.1	PREDICTED: Homo sapiens hypothetical protein LOC100133876, transcript variant 2 (LOC100133876), mRNA.
ZNF674	23113.5	NM_001039891.1	Homo sapiens zinc finger family member 674 (ZNF674), mRNA.
LOC100133273	22688	XR_039238.1	PREDICTED: Homo sapiens misc_RNA (LOC100133273), miscRNA.
CD81	22652	NM_004356.3	Homo sapiens CD81 molecule (CD81), mRNA.
RN7SL1	22590.7	NR_002715.1	Homo sapiens RNA, 7SL, cytoplasmic 1 (RN7SL1), small cytoplasmic RNA.
JUND	22321.4	NM_005354.2	Homo sapiens jun D proto-oncogene (JUND), mRNA.
LOC645895	22090.9	XM_928866.1	PREDICTED: Homo sapiens hypothetical protein LOC645895 (LOC645895), mRNA.
C2orf40	22078.5	NM_032411.1	Homo sapiens chromosome 2 open reading frame 40 (C2orf40), mRNA.
LOC440733	22024.6	XM_496442.2	PREDICTED: Homo sapiens similar to 40S ribosomal protein S15 (RIG protein) (LOC440733), mRNA.
MSX1	21546.6	NM_002448.1	Homo sapiens msh homeobox 1 (MSX1), mRNA.
LOC401019	21486.6	NM_001080831.1	Homo sapiens hCG1783417 (LOC401019), mRNA.
LOC100130980	21061.6	XR_038930.1	PREDICTED: Homo sapiens misc_RNA (LOC100130980), miscRNA.
LOC100129141	20643.5	XR_039484.1	PREDICTED: Homo sapiens misc_RNA (LOC100129141), miscRNA.
PCP4	20234.8	NM_006198.2	Homo sapiens Purkinje cell protein 4 (PCP4), mRNA.
NDUFB8	20068.9	NM_005004.2	Homo sapiens NADH dehydrogenase (ubiquinone) 1 beta subcomplex, 8, 19kDa (NDUFB8), mRNA.
LAIR1	19847.7	NM_021708.1	Homo sapiens leukocyte-associated immunoglobulin-like receptor 1 (LAIR1), transcript variant b, mRNA.
CLIC6	19825	NM_053277.1	Homo sapiens chloride intracellular channel 6 (CLIC6), mRNA.
EIF4A2	18814	NM_001967.2	Homo sapiens eukaryotic translation initiation factor 4A, isoform 2 (EIF4A2), mRNA.
LOC642357	18501.4	XR_018361.2	PREDICTED: Homo sapiens misc_RNA (LOC642357), miscRNA.
ATP6AP1	18240.9	NM_001183.3	Homo sapiens ATPase, H+ transporting, lysosomal accessory protein 1 (ATP6AP1), mRNA.
F2R	18033.9	NM_001992.2	Homo sapiens coagulation factor II (thrombin) receptor (F2R), mRNA.
TUBA1B	18028	NM_006082.2	Homo sapiens tubulin, alpha 1b (TUBA1B), mRNA.
SCG5	17874	NM_003020.1	Homo sapiens secretogranin V (7B2 protein) (SCG5), mRNA.
LOC729903	17873	XR_040892.1	PREDICTED: Homo sapiens misc_RNA (LOC729903), miscRNA.
GLTSCR2	17777.3	NM_015710.3	Homo sapiens glioma tumor suppressor candidate region gene 2 (GLTSCR2), mRNA.
LOC100128505	17744.6	XM_001723239.1	PREDICTED: Homo sapiens similar to hCG2021201 (LOC100128505), mRNA.
LOC100133649	17647.7	XM_001725102.1	PREDICTED: Homo sapiens hypothetical protein LOC100133649 (LOC100133649), mRNA.
GPX3	17620.3	NM_002084.2	Homo sapiens glutathione peroxidase 3 (plasma) (GPX3), mRNA.
LOC343184	17604.8	XR_016832.1	PREDICTED: Homo sapiens misc_RNA (LOC343184), miscRNA.
LOC645683	17441	XM_936627.1	PREDICTED: Homo sapiens similar to ribosomal protein L13a (LOC645683), mRNA.
LOC642741	17288.6	XR_019077.2	PREDICTED: Homo sapiens misc_RNA (LOC642741), miscRNA.
LOC731365	17247.5	NM_000986.2	PREDICTED: Homo sapiens similar to ribosomal protein L24 (LOC731365), mRNA.
LOC387841	16893.4	XM_932678.1	PREDICTED: Homo sapiens similar to ribosomal protein L13a, transcript variant 2 (LOC387841), mRNA.
VIL2	16509.8	NM_003379.3	Homo sapiens villin 2 (ezrin) (VIL2), mRNA.
LOC729603	16450.5	NR_003288.1	Homo sapiens calcium binding protein P22 pseudogene (LOC729603), non-coding RNA.
NPC2	16408.4	NM_006432.3	Homo sapiens Niemann-Pick disease, type C2 (NPC2), mRNA.
LOC727808	16094	XR_041978.1	PREDICTED: Homo sapiens hypothetical protein LOC727808 (LOC727808), miscRNA.
FARSLB	16020.6	NM_005687.2	Homo sapiens phenylalanine-tRNA synthetase-like, beta subunit (FARSLB), mRNA.
MDH2	15977.8	NM_005918.2	Homo sapiens malate dehydrogenase 2, NAD (mitochondrial) (MDH2), nuclear gene encoding mitochondrial protein, mRNA.
PROS1	15520	NM_000313.1	Homo sapiens protein S (alpha) (PROS1), mRNA.
SERPINF1	15386.8	NM_002615.4	Homo sapiens serpin peptidase inhibitor, clade F (alpha-2 antiplasmin, pigment epithelium derived factor), member 1 (SERPINF1), mRNA.
SQSTM1	15223.3	NM_003900.3	Homo sapiens sequestosome 1 (SQSTM1), mRNA.
HBA2	15030.8	NM_000517.3	Homo sapiens hemoglobin, alpha 2 (HBA2), mRNA.
LOC647276	14882.3	XR_017675.2	PREDICTED: Homo sapiens misc_RNA (LOC647276), miscRNA.
MSH3	14539.2	NM_002439.2	Homo sapiens mutS homolog 3 (E. coli) (MSH3), mRNA.
MRPS6	14120.5	NM_032476.2	Homo sapiens mitochondrial ribosomal protein S6 (MRPS6), nuclear gene encoding mitochondrial protein, mRNA.
TM4SF1	13847.6	NM_014220.2	Homo sapiens transmembrane 4 L six family member 1 (TM4SF1), mRNA.
LOC400963	13794.2	XM_942473.1	PREDICTED: Homo sapiens hypothetical LOC400963 (LOC400963), mRNA.
LOC729789	13763.3	XM_001722736.1	PREDICTED: Homo sapiens similar to insulinoma protein (rig) (LOC729789), mRNA.
MYL6	13463.7	NM_021019.3	Homo sapiens myosin, light chain 6, alkali, smooth muscle and non-muscle (MYL6), transcript variant 1, mRNA.
IFITM2	13241.5	NM_006435.1	Homo sapiens interferon induced transmembrane protein 2 (1-8D) (IFITM2), mRNA.
HDDC2	13236.3	NM_016063.1	Homo sapiens HD domain containing 2 (HDDC2), mRNA.
LOC728576	13217.3	XR_038296.1	PREDICTED: Homo sapiens misc_RNA (LOC728576), miscRNA.
GSTP1	13037.6	NM_000852.2	Homo sapiens glutathione S-transferase pi (GSTP1), mRNA.
NDUFA4	13014.3	NM_002489.2	Homo sapiens NADH dehydrogenase (ubiquinone) 1 alpha subcomplex, 4, 9kDa (NDUFA4), nuclear gene encoding mitochondrial protein, mRNA.
IGFBP7	12994.4	NM_001553.1	Homo sapiens insulin-like growth factor binding protein 7 (IGFBP7), mRNA.
CCND1	12293.4	NM_053056.1	Homo sapiens cyclin D1 (CCND1), mRNA.
RPS27A	12012.4	NM_002954.3	Homo sapiens ribosomal protein S27a (RPS27A), mRNA.
RPL5	11979.9	NM_000969.3	Homo sapiens ribosomal protein L5 (RPL5), mRNA.
HBB	11970.7	NM_000518.4	Homo sapiens hemoglobin, beta (HBB), mRNA.
BGN	11916.7	NM_001711.3	Homo sapiens biglycan (BGN), mRNA.
C10orf58	11897.2	NM_032333.2	Homo sapiens chromosome 10 open reading frame 58 (C10orf58), transcript variant 1, mRNA.
EEF2	11797.6	NM_001961.2	Homo sapiens eukaryotic translation elongation factor 2 (EEF2), mRNA.
MGC16703	11735.9	NM_145042.2	Homo sapiens tubulin, alpha pseudogene (MGC16703), non-coding RNA.
CLDN5	11710.8	NM_003277.2	Homo sapiens claudin 5 (transmembrane protein deleted in velocardiofacial syndrome) (CLDN5), mRNA.
LOC100133607	11674.7	XM_001713724.1	PREDICTED: Homo sapiens hypothetical protein LOC100133607, transcript variant 2 (LOC100133607), mRNA.
EIF3L	11504.6	NM_016091.2	Homo sapiens eukaryotic translation initiation factor 3, subunit L (EIF3L), mRNA.
LOC400721	11398.2	XM_930560.1	PREDICTED: Homo sapiens similar to Zinc finger protein 418 (LOC400721), mRNA.
MYL12A	11342.3	NM_006471.2	Homo sapiens myosin, light chain 12A, regulatory, non-sarcomeric (MYL12A), mRNA.
IL18	11327.4	NM_001562.2	Homo sapiens interleukin 18 (interferon-gamma-inducing factor) (IL18), mRNA.
RPS28	11267.1	NM_001031.4	Homo sapiens ribosomal protein S28 (RPS28), mRNA.
FAM39E	11124.2	XM_930604.1	Homo sapiens family with sequence similarity 39, member E (FAM39E), mRNA.
TUBA1A	11104.3	NM_006009.2	Homo sapiens tubulin, alpha 1a (TUBA1A), mRNA.
LOC391777	11101	XR_040304.1	PREDICTED: Homo sapiens misc_RNA (LOC391777), miscRNA.
JTB	11062.8	NM_006694.2	Homo sapiens jumping translocation breakpoint (JTB), mRNA.
TMEM205	11054	NM_198536.1	Homo sapiens transmembrane protein 205 (TMEM205), mRNA.
RPL10A	11027.5	NM_007104.4	Homo sapiens ribosomal protein L10a (RPL10A), mRNA.
ATP5A1	11026.1	NM_001001937.1	Homo sapiens ATP synthase, H+ transporting, mitochondrial F1 complex, alpha subunit 1, cardiac muscle (ATP5A1), nuclear gene encoding mitochondrial protein, transcript variant 2, mRNA.
GNS	10909.4	NM_002076.2	Homo sapiens glucosamine (N-acetyl)-6-sulfatase (Sanfilippo disease IIID) (GNS), mRNA.
QARS	10889	NM_005051.1	Homo sapiens glutaminyl-tRNA synthetase (QARS), mRNA.
LOC643358	10711.7	XR_038953.1	PREDICTED: Homo sapiens misc_RNA (LOC643358), miscRNA.
SLC13A4	10709.6	NM_012450.2	Homo sapiens solute carrier family 13 (sodium/sulfate symporters), member 4 (SLC13A4), mRNA.
NDUFS7	10610.6	NM_024407.3	Homo sapiens NADH dehydrogenase (ubiquinone) Fe-S protein 7, 20kDa (NADH-coenzyme Q reductase) (NDUFS7), mRNA.
TPT1	10596	NM_003295.1	Homo sapiens tumor protein, translationally-controlled 1 (TPT1), mRNA.
PRNP	10594.5	NM_183079.1	Homo sapiens prion protein (PRNP), transcript variant 3, mRNA.
LOC100129028	10580	XM_001722134.1	PREDICTED: Homo sapiens similar to 60S acidic ribosomal protein P1 (LOC100129028), mRNA.
LOC728368	10541	XR_015295.2	PREDICTED: Homo sapiens misc_RNA (LOC728368), miscRNA.
LOC650276	10539.1	XM_939363.1	PREDICTED: Homo sapiens similar to 60S ribosomal protein L7 (LOC650276), mRNA.
MTCH1	10414	NM_014341.1	Homo sapiens mitochondrial carrier homolog 1 (C. elegans) (MTCH1), nuclear gene encoding mitochondrial protein, mRNA.
PDCD7	10250.8	NM_005707.1	Homo sapiens programmed cell death 7 (PDCD7), mRNA.
C20orf52	10146.3	NM_080748.1	Homo sapiens chromosome 20 open reading frame 52 (C20orf52), mRNA.
RPL35	10128.2	NM_007209.3	Homo sapiens ribosomal protein L35 (RPL35), mRNA.
LOC440043	10069.3	XR_015812.2	PREDICTED: Homo sapiens misc_RNA (LOC440043), miscRNA.
LOC649076	9980.9	XR_018338.2	PREDICTED: Homo sapiens misc_RNA (LOC649076), miscRNA.
ALDH9A1	9959.2	NM_000696.2	Homo sapiens aldehyde dehydrogenase 9 family, member A1 (ALDH9A1), mRNA.
WBP2	9898.6	NM_012478.2	Homo sapiens WW domain binding protein 2 (WBP2), mRNA.
LOC401115	9835.2	XM_937968.1	PREDICTED: Homo sapiens hypothetical gene supported by BC038466; BC062790 (LOC401115), mRNA.
C7orf41	9796.2	NM_152793.1	Homo sapiens chromosome 7 open reading frame 41 (C7orf41), mRNA.
LOC728693	9770.1	XR_038324.1	PREDICTED: Homo sapiens misc_RNA (LOC728693), miscRNA.
ROCK2	9709.7	NM_004850.3	Homo sapiens Rho-associated, coiled-coil containing protein kinase 2 (ROCK2), mRNA.
HIST1H4C	9680	NM_003542.3	Homo sapiens histone cluster 1, H4c (HIST1H4C), mRNA.
VWF	9651.6	NM_000552.2	Homo sapiens von Willebrand factor (VWF), mRNA.
AURKAIP1	9627.1	NM_017900.1	Homo sapiens aurora kinase A interacting protein 1 (AURKAIP1), mRNA.
LOC643031	9497.1	XM_926402.1	PREDICTED: Homo sapiens similar to NADH dehydrogenase subunit 5 (LOC643031), mRNA.
TIMP1	9449.2	NM_003254.2	Homo sapiens TIMP metallopeptidase inhibitor 1 (TIMP1), mRNA.
CDC37	9436.1	NM_007065.3	Homo sapiens cell division cycle 37 homolog (S. cerevisiae) (CDC37), mRNA.
SFRS5	9421.6	NM_006925.2	Homo sapiens splicing factor, arginine/serine-rich 5 (SFRS5), transcript variant 2, mRNA.
DKK3	9389.8	NM_013253.4	Homo sapiens dickkopf homolog 3 (Xenopus laevis) (DKK3), transcript variant 2, mRNA.
EIF3E	9190.2	NM_001568.1	Homo sapiens eukaryotic translation initiation factor 3, subunit E (EIF3E), mRNA.
AARS	9091.8	NM_001605.1	Homo sapiens alanyl-tRNA synthetase (AARS), mRNA.
LOC440585	9038.3	XM_942137.1	PREDICTED: Homo sapiens hypothetical LOC440585, transcript variant 3 (LOC440585), mRNA.
HSP90AA1	9026.5	NM_005348.2	Homo sapiens heat shock protein 90kDa alpha (cytosolic), class A member 1 (HSP90AA1), transcript variant 2, mRNA.
CCNI	9017	NM_006835.2	Homo sapiens cyclin I (CCNI), mRNA.
RPL3	8895.3	NM_001033853.1	Homo sapiens ribosomal protein L3 (RPL3), transcript variant 2, mRNA.
NDUFS8	8871.3	NM_002496.1	Homo sapiens NADH dehydrogenase (ubiquinone) Fe-S protein 8, 23kDa (NADH-coenzyme Q reductase) (NDUFS8), mRNA.
LOC100127993	8865.3	XR_037873.1	PREDICTED: Homo sapiens misc_RNA (LOC100127993), miscRNA.
LOC100134134	8789.5	XM_001720850.1	PREDICTED: Homo sapiens similar to peroxidasin homolog (LOC100134134), mRNA.
SNRPG	8662.9	NM_003096.2	Homo sapiens small nuclear ribonucleoprotein polypeptide G (SNRPG), mRNA.
LOC653506	8629.9	XM_927769.1	PREDICTED: Homo sapiens similar to meteorin, glial cell differentiation regulator-like (LOC653506), mRNA.
RAB7A	8505.5	NM_004637.5	Homo sapiens RAB7A, member RAS oncogene family (RAB7A), mRNA.
BCYRN1	8475	NR_001568.1	Homo sapiens brain cytoplasmic RNA 1 (non-protein coding) (BCYRN1), non-coding RNA.
RPS3A	8470.7	XR_001449.1	Homo sapiens ribosomal protein S3A (RPS3A), mRNA.
LOC100133233	8437.8	XM_001718033.1	PREDICTED: Homo sapiens hypothetical protein LOC100133233 (LOC100133233), mRNA.
ZNF428	8420.7	NM_182498.2	Homo sapiens zinc finger protein 428 (ZNF428), mRNA.
CSNK1G2	8416.4	NM_001319.5	Homo sapiens casein kinase 1, gamma 2 (CSNK1G2), mRNA.
PRDX5	8332.6	NM_181652.1	Homo sapiens peroxiredoxin 5 (PRDX5), nuclear gene encoding mitochondrial protein, transcript variant 3, mRNA.
TMEM59	8297.9	NM_004872.3	Homo sapiens transmembrane protein 59 (TMEM59), mRNA.
C10orf116	8286.3	NM_006829.2	Homo sapiens chromosome 10 open reading frame 116 (C10orf116), mRNA.
TMBIM6	8252.2	NM_003217.1	Homo sapiens transmembrane BAX inhibitor motif containing 6 (TMBIM6), transcript variant 1, mRNA.
GSTM2	8251.3	NM_000848.2	Homo sapiens glutathione S-transferase M2 (muscle) (GSTM2), mRNA.
LOC440027	8234.1	XR_017407.2	PREDICTED: Homo sapiens misc_RNA (LOC440027), miscRNA.
SEPW1	8224	NM_003009.2	Homo sapiens selenoprotein W, 1 (SEPW1), mRNA.
GNB1	8191.6	NM_002074.2	Homo sapiens guanine nucleotide binding protein (G protein), beta polypeptide 1 (GNB1), mRNA.
ANP32B	8173.2	NM_006401.1	Homo sapiens acidic (leucine-rich) nuclear phosphoprotein 32 family, member B (ANP32B), mRNA.
DECR1	8171.4	NM_001359.1	Homo sapiens 2,4-dienoyl CoA reductase 1, mitochondrial (DECR1), nuclear gene encoding mitochondrial protein, mRNA.
SFRS6	8169.4	NM_006275.4	Homo sapiens splicing factor, arginine/serine-rich 6 (SFRS6), mRNA.
MFGE8	8161.4	NM_005928.1	Homo sapiens milk fat globule-EGF factor 8 protein (MFGE8), mRNA.
AP2S1	8132.2	NM_004069.3	Homo sapiens adaptor-related protein complex 2, sigma 1 subunit (AP2S1), transcript variant AP17, mRNA.
COX5A	8100.8	NM_004255.2	Homo sapiens cytochrome c oxidase subunit Va (COX5A), nuclear gene encoding mitochondrial protein, mRNA.
ATP5J2	8005.5	NM_001003714.1	Homo sapiens ATP synthase, H+ transporting, mitochondrial F0 complex, subunit F2 (ATP5J2), nuclear gene encoding mitochondrial protein, transcript variant 3, mRNA.
PSMB1	7959.9	NM_002793.2	Homo sapiens proteasome (prosome, macropain) subunit, beta type, 1 (PSMB1), mRNA.
LOC644745	7934.3	XR_038862.1	PREDICTED: Homo sapiens misc_RNA (LOC644745), miscRNA.
LOC642892	7904.4	XM_001717715.1	PREDICTED: Homo sapiens similar to mCG7602 (LOC642892), mRNA.
STK36	7867.3	NM_015690.2	Homo sapiens serine/threonine kinase 36, fused homolog (Drosophila) (STK36), mRNA.
HSPB1	7774.7	NM_001540.2	Homo sapiens heat shock 27kDa protein 1 (HSPB1), mRNA.
NCOA4	7747	NM_005437.1	Homo sapiens nuclear receptor coactivator 4 (NCOA4), mRNA.
C21orf55	7637	NM_017833.2	Homo sapiens chromosome 21 open reading frame 55 (C21orf55), mRNA.
SGK	7581.1	NM_005627.2	Homo sapiens serum/glucocorticoid regulated kinase (SGK), mRNA.
KLHDC3	7572.2	NM_057161.2	Homo sapiens kelch domain containing 3 (KLHDC3), mRNA.
CIB1	7543.3	NM_006384.2	Homo sapiens calcium and integrin binding 1 (calmyrin) (CIB1), mRNA.
NUDC	7466.9	NM_006600.2	Homo sapiens nuclear distribution gene C homolog (A. nidulans) (NUDC), mRNA.
SEC61A1	7410.7	NM_013336.3	Homo sapiens Sec61 alpha 1 subunit (S. cerevisiae) (SEC61A1), mRNA.
SEP9	7406.7	NM_006640.2	Homo sapiens septin 9 (SEPT9), mRNA.
RNASET2	7384.8	NM_003730.3	Homo sapiens ribonuclease T2 (RNASET2), mRNA.
PSMB6	7384.7	NM_002798.1	Homo sapiens proteasome (prosome, macropain) subunit, beta type, 6 (PSMB6), mRNA.
ANKRD33	7331.9	NM_182608.2	Homo sapiens ankyrin repeat domain 33 (ANKRD33), mRNA.
RARRES2	7327.7	NM_002889.2	Homo sapiens retinoic acid receptor responder (tazarotene induced) 2 (RARRES2), mRNA.
NUCB1	7290.3	NM_006184.3	Homo sapiens nucleobindin 1 (NUCB1), mRNA.
FBLN1	7286.7	NM_006486.2	Homo sapiens fibulin 1 (FBLN1), transcript variant D, mRNA.
PTBP1	7280.2	NM_175847.1	Homo sapiens polypyrimidine tract binding protein 1 (PTBP1), transcript variant 4, mRNA.
ATP6V1E1	7183.8	NM_001039367.1	Homo sapiens ATPase, H+ transporting, lysosomal 31kDa, V1 subunit E1 (ATP6V1E1), transcript variant 3, mRNA.
LOC100130168	7155.4	XM_001719127.1	PREDICTED: Homo sapiens hypothetical protein LOC100130168 (LOC100130168), mRNA.
NWD1	7147.7	NM_001007525.1	Homo sapiens NACHT and WD repeat domain containing 1 (NWD1), mRNA.
RPLP1	7128.5	NM_001003.2	Homo sapiens ribosomal protein, large, P1 (RPLP1), transcript variant 1, mRNA.
LOC649447	7117.5	XM_941125.1	PREDICTED: Homo sapiens similar to 60S ribosomal protein L29 (Cell surface heparin binding protein HIP) (LOC649447), mRNA.
SLC25A6	7069.9	NM_001636.2	Homo sapiens solute carrier family 25 (mitochondrial carrier; adenine nucleotide translocator), member 6 (SLC25A6), nuclear gene encoding mitochondrial protein, mRNA.
NDUFB2	7057.2	NM_004546.2	Homo sapiens NADH dehydrogenase (ubiquinone) 1 beta subcomplex, 2, 8kDa (NDUFB2), nuclear gene encoding mitochondrial protein, mRNA.
LOC647099	7045.1	NM_001093758.2	Homo sapiens similar to ribosomal protein L23A (LOC647099), mRNA.
ENO1	7037.4	NM_001428.2	Homo sapiens enolase 1, (alpha) (ENO1), mRNA.
CA12	7014.3	NM_001218.3	Homo sapiens carbonic anhydrase XII (CA12), transcript variant 1, mRNA.
CLUAP1	6985.8	NM_024793.1	Homo sapiens clusterin associated protein 1 (CLUAP1), transcript variant 2, mRNA.
NDUFS3	6983	NM_004551.1	Homo sapiens NADH dehydrogenase (ubiquinone) Fe-S protein 3, 30kDa (NADH-coenzyme Q reductase) (NDUFS3), mRNA.
ECHDC2	6945	NM_018281.1	Homo sapiens enoyl Coenzyme A hydratase domain containing 2 (ECHDC2), mRNA.
TNPO2	6934	NM_013433.3	Homo sapiens transportin 2 (importin 3, karyopherin beta 2b) (TNPO2), mRNA.
LOC391811	6915	NM_006230.1	PREDICTED: Homo sapiens similar to DNA polymerase delta subunit 2 (DNA polymerase delta subunit p50) (LOC391811), mRNA.
SDF2L1	6912.8	NM_022044.2	Homo sapiens stromal cell-derived factor 2-like 1 (SDF2L1), mRNA.
SCAP	6795.1	NM_012235.2	Homo sapiens SREBF chaperone (SCAP), mRNA.
RHOA	6794.9	NM_001664.2	Homo sapiens ras homolog gene family, member A (RHOA), mRNA.
PAM	6784	NM_138821.1	Homo sapiens peptidylglycine alpha-amidating monooxygenase (PAM), transcript variant 3, mRNA.
DARS	6768.6	NM_001349.2	Homo sapiens aspartyl-tRNA synthetase (DARS), mRNA.
ROMO1	6730.4	NM_080748.2	Homo sapiens reactive oxygen species modulator 1 (ROMO1), nuclear gene encoding mitochondrial protein, mRNA.
RPS27	6646.8	XM_926913.1	Homo sapiens ribosomal protein S27 (metallopanstimulin 1) (RPS27), mRNA.
UQCRHL	6642.6	XM_942703.1	Homo sapiens ubiquinol-cytochrome c reductase hinge protein-like (UQCRHL), mRNA.
UBA52	6620.7	NM_003333.2	Homo sapiens ubiquitin A-52 residue ribosomal protein fusion product 1 (UBA52), transcript variant 1, mRNA.
IFITM3	6535.6	NM_021034.1	Homo sapiens interferon induced transmembrane protein 3 (1-8U) (IFITM3), mRNA.
LILRB3	6519.5	NM_006864.1	Homo sapiens leukocyte immunoglobulin-like receptor, subfamily B (with TM and ITIM domains), member 3 (LILRB3), transcript variant 2, mRNA.
GALNT11	6497.8	NM_022087.1	Homo sapiens UDP-N-acetyl-alpha-D-galactosamine:polypeptide N-acetylgalactosaminyltransferase 11 (GalNAc-T11) (GALNT11), mRNA.
SLC47A2	6472.8	NM_152908.2	Homo sapiens solute carrier family 47, member 2 (SLC47A2), transcript variant 1, mRNA.
SCNN1A	6469.8	NM_001038.4	Homo sapiens sodium channel, nonvoltage-gated 1 alpha (SCNN1A), mRNA.
LOC402694	6468.5	XM_938847.1	Homo sapiens similar to ribosomal protein L15 (LOC402694), mRNA.
TUG1	6465.9	NR_002323.1	Homo sapiens taurine upregulated 1 (non-protein coding) (TUG1), non-coding RNA.
KRTCAP2	6447.9	NM_173852.3	Homo sapiens keratinocyte associated protein 2 (KRTCAP2), mRNA.
CETN2	6398.6	NM_004344.1	Homo sapiens centrin, EF-hand protein, 2 (CETN2), mRNA.
JAM3	6385.6	NM_032801.3	Homo sapiens junctional adhesion molecule 3 (JAM3), mRNA.
ISYNA1	6378.1	NM_016368.3	Homo sapiens inositol-3-phosphate synthase 1 (ISYNA1), mRNA.
MRPL37	6373.7	NM_016491.2	Homo sapiens mitochondrial ribosomal protein L37 (MRPL37), nuclear gene encoding mitochondrial protein, mRNA.
CDO1	6299.4	NM_001801.2	Homo sapiens cysteine dioxygenase, type I (CDO1), mRNA.
AKR7A2	6274.8	NM_003689.2	Homo sapiens aldo-keto reductase family 7, member A2 (aflatoxin aldehyde reductase) (AKR7A2), mRNA.
LOC100130003	6253.7	XR_038699.1	PREDICTED: Homo sapiens misc_RNA (LOC100130003), miscRNA.
PRND	6233.5	NM_012409.2	Homo sapiens prion protein 2 (dublet) (PRND), mRNA.
PDHB	6229.1	NM_000925.1	Homo sapiens pyruvate dehydrogenase (lipoamide) beta (PDHB), mRNA.
WFS1	6226.5	NM_006005.2	Homo sapiens Wolfram syndrome 1 (wolframin) (WFS1), mRNA.
FAT1	6217	NM_005245.3	Homo sapiens FAT tumor suppressor homolog 1 (Drosophila) (FAT1), mRNA.
CDK2AP1	6146.7	NM_004642.2	Homo sapiens cyclin-dependent kinase 2 associated protein 1 (CDK2AP1), mRNA.
KIAA1310	6139.3	NM_001115016.1	Homo sapiens KIAA1310 (KIAA1310), transcript variant 1, mRNA.
CDR2L	6123.9	NM_014603.1	Homo sapiens cerebellar degeneration-related protein 2-like (CDR2L), mRNA.
PJA2	6118.3	NM_014819.2	Homo sapiens praja 2, RING-H2 motif containing (PJA2), mRNA.
FAM46C	6083.4	NM_017709.2	Homo sapiens family with sequence similarity 46, member C (FAM46C), mRNA.
NDUFB5	6083.1	NM_002492.2	Homo sapiens NADH dehydrogenase (ubiquinone) 1 beta subcomplex, 5, 16kDa (NDUFB5), nuclear gene encoding mitochondrial protein, mRNA.
UBB	6055.2	NM_018955.2	Homo sapiens ubiquitin B (UBB), mRNA.
ATP6V0C	6048.8	NM_001694.2	PREDICTED: Homo sapiens ATPase, H+ transporting, lysosomal 16kDa, V0 subunit c (ATP6V0C), mRNA.
ATP5G1	6046.9	NM_001002027.1	Homo sapiens ATP synthase, H+ transporting, mitochondrial F0 complex, subunit C1 (subunit 9) (ATP5G1), nuclear gene encoding mitochondrial protein, transcript variant 2, mRNA.
LOC100133812	6042.5	XM_001715643.1	PREDICTED: Homo sapiens similar to metallopanstimulin (LOC100133812), mRNA.
TMED3	6028.4	NM_007364.2	Homo sapiens transmembrane emp24 protein transport domain containing 3 (TMED3), mRNA.
HSP90B1	6007.1	NM_003299.1	Homo sapiens heat shock protein 90kDa beta (Grp94), member 1 (HSP90B1), mRNA.
DNAJC8	6002.2	NM_014280.1	Homo sapiens DnaJ (Hsp40) homolog, subfamily C, member 8 (DNAJC8), mRNA.
DDX5	5982.6	NM_004396.2	Homo sapiens DEAD (Asp-Glu-Ala-Asp) box polypeptide 5 (DDX5), mRNA.
TMBIM4	5976.4	NM_016056.1	Homo sapiens transmembrane BAX inhibitor motif containing 4 (TMBIM4), mRNA.
JMJD8	5947.2	NM_001005920.2	Homo sapiens jumonji domain containing 8 (JMJD8), mRNA.
ARL2	5929.5	NM_001667.1	Homo sapiens ADP-ribosylation factor-like 2 (ARL2), mRNA.
VAMP8	5915.4	NM_003761.2	Homo sapiens vesicle-associated membrane protein 8 (endobrevin) (VAMP8), mRNA.
LOC728888	5889.9	XM_930046.1	PREDICTED: Homo sapiens similar to Protein KIAA0220 (LOC728888), mRNA.
CALM2	5886.7	NM_001743.3	Homo sapiens calmodulin 2 (phosphorylase kinase, delta) (CALM2), mRNA.
PTRF	5847.3	NM_012232.2	Homo sapiens polymerase I and transcript release factor (PTRF), mRNA.
C11orf2	5830.2	NM_013265.2	Homo sapiens chromosome 11 open reading frame 2 (C11orf2), mRNA.
CYC1	5794.8	NM_001916.2	Homo sapiens cytochrome c-1 (CYC1), mRNA.
GNPTG	5793	NM_032520.3	Homo sapiens N-acetylglucosamine-1-phosphate transferase, gamma subunit (GNPTG), mRNA.
RPS14	5792.9	NM_001025071.1	Homo sapiens ribosomal protein S14 (RPS14), transcript variant 2, mRNA.
EEF1B2	5779.2	XM_929918.1	Homo sapiens eukaryotic translation elongation factor 1 beta 2 (EEF1B2), transcript variant 2, mRNA.
LOC399900	5754.5	NM_001013667.1	Homo sapiens hypothetical gene supported by AK093779 (LOC399900), mRNA.
CCDC28A	5729.3	NM_015439.2	Homo sapiens coiled-coil domain containing 28A (CCDC28A), mRNA.
ACTA2	5716.5	NM_001613.1	Homo sapiens actin, alpha 2, smooth muscle, aorta (ACTA2), mRNA.
PHGDH	5709.8	NM_006623.2	Homo sapiens phosphoglycerate dehydrogenase (PHGDH), mRNA.
SAMM50	5692.6	NM_015380.3	Homo sapiens sorting and assembly machinery component 50 homolog (S. cerevisiae) (SAMM50), mRNA.
NARS	5692	NM_004539.2	Homo sapiens asparaginyl-tRNA synthetase (NARS), mRNA.
RGS2	5660.2	NM_002923.1	Homo sapiens regulator of G-protein signalling 2, 24kDa (RGS2), mRNA.
ENPP2	5634.7	NM_001040092.1	Homo sapiens ectonucleotide pyrophosphatase/phosphodiesterase 2 (ENPP2), transcript variant 2, mRNA.
C5orf15	5629.6	NM_020199.1	Homo sapiens chromosome 5 open reading frame 15 (C5orf15), mRNA.
MAT2A	5624.3	NM_005911.4	Homo sapiens methionine adenosyltransferase II, alpha (MAT2A), mRNA.
LOC100190938	5618.1	NR_024462.1	Homo sapiens hypothetical LOC100190938 (LOC100190938), transcript variant 2, non-coding RNA.
IFI6	5612.8	NM_002038.2	Homo sapiens interferon, alpha-inducible protein 6 (IFI6), transcript variant 3, mRNA.
C1QTNF5	5541.3	NM_015645.2	Homo sapiens C1q and tumor necrosis factor related protein 5 (C1QTNF5), mRNA.
MYL6B	5531.1	NM_002475.2	Homo sapiens myosin, light chain 6B, alkali, smooth muscle and non-muscle (MYL6B), mRNA.
GHITM	5511.8	NM_014394.1	Homo sapiens growth hormone inducible transmembrane protein (GHITM), mRNA.
NACA	5482.2	NM_005594.2	Homo sapiens nascent-polypeptide-associated complex alpha polypeptide (NACA), mRNA.
LOC729978	5479.1	XM_001723016.1	PREDICTED: Homo sapiens similar to LOC339047 protein, transcript variant 2 (LOC729978), mRNA.
TMEM66	5473	NM_016127.4	Homo sapiens transmembrane protein 66 (TMEM66), mRNA.
LOC284393	5471.1	XM_001726716.1	PREDICTED: Homo sapiens similar to QM protein, transcript variant 2 (LOC284393), mRNA.
LOC100132488	5447.8	XR_038623.1	PREDICTED: Homo sapiens misc_RNA (LOC100132488), miscRNA.
LOC643863	5445.9	XR_016732.2	PREDICTED: Homo sapiens misc_RNA (LOC643863), miscRNA.
LOC729301	5441.4	XR_038738.1	PREDICTED: Homo sapiens misc_RNA (LOC729301), miscRNA.
LOC100130516	5426	XM_001720343.1	PREDICTED: Homo sapiens hypothetical protein LOC100130516 (LOC100130516), mRNA.
DNAJB2	5420.3	NM_006736.5	Homo sapiens DnaJ (Hsp40) homolog, subfamily B, member 2 (DNAJB2), transcript variant 2, mRNA.
RPS17	5401.5	NM_001021.3	Homo sapiens ribosomal protein S17 (RPS17), mRNA.
XPNPEP3	5377.2	NM_022098.2	Homo sapiens X-prolyl aminopeptidase (aminopeptidase P) 3, putative (XPNPEP3), mRNA.
SERPINA3	5350.7	NM_001085.4	Homo sapiens serpin peptidase inhibitor, clade A (alpha-1 antiproteinase, antitrypsin), member 3 (SERPINA3), mRNA.
TRAPPC3	5344.9	NM_014408.3	Homo sapiens trafficking protein particle complex 3 (TRAPPC3), mRNA.
PGRMC2	5340.9	NM_006320.1	Homo sapiens progesterone receptor membrane component 2 (PGRMC2), mRNA.
C11orf10	5338.3	NM_014206.1	Homo sapiens chromosome 11 open reading frame 10 (C11orf10), mRNA.
EIF3K	5330.1	NM_013234.1	Homo sapiens eukaryotic translation initiation factor 3, subunit K (EIF3K), mRNA.
CHCHD2	5309.3	NM_016139.2	Homo sapiens coiled-coil-helix-coiled-coil-helix domain containing 2 (CHCHD2), mRNA.
ITIH5	5283.2	NM_001001851.1	Homo sapiens inter-alpha (globulin) inhibitor H5 (ITIH5), transcript variant 1, mRNA.
LOC653314	5249.7	XM_933077.1	Homo sapiens similar to ribosomal protein L19 (LOC653314), mRNA.
EVL	5245.2	NM_016337.2	Homo sapiens Enah/Vasp-like (EVL), mRNA.
GLRX5	5211.6	NM_016417.2	Homo sapiens glutaredoxin 5 (GLRX5), mRNA.
DGCR6	5197.1	NM_005675.3	Homo sapiens DiGeorge syndrome critical region gene 6 (DGCR6), mRNA.
TCEAL2	5194.7	NM_080390.3	Homo sapiens transcription elongation factor A (SII)-like 2 (TCEAL2), mRNA.
CNDP2	5188.9	NM_018235.1	Homo sapiens CNDP dipeptidase 2 (metallopeptidase M20 family) (CNDP2), mRNA.
RPRC1	5186.2	NM_018067.2	Homo sapiens arginine/proline rich coiled-coil 1 (RPRC1), mRNA.
CA2	5173.8	NM_000067.1	Homo sapiens carbonic anhydrase II (CA2), mRNA.
FOLR1	5173.3	NM_016730.1	Homo sapiens folate receptor 1 (adult) (FOLR1), transcript variant 3, mRNA.
DNCL1	5144.3	NM_003746.1	Homo sapiens dynein, cytoplasmic, light polypeptide 1 (DNCL1), mRNA.
REEP5	5140.2	NM_005669.3	Homo sapiens receptor accessory protein 5 (REEP5), mRNA.
TPRG1L	5108.7	NM_182752.3	Homo sapiens tumor protein p63 regulated 1-like (TPRG1L), mRNA.
LOC653881	5108.2	XM_001718435.1	PREDICTED: Homo sapiens similar to ribosomal protein L3 (LOC653881), partial mRNA.
RPL7L1	5043	NM_198486.2	Homo sapiens ribosomal protein L7-like 1 (RPL7L1), mRNA.
SPCS1	5027.2	NM_014041.2	Homo sapiens signal peptidase complex subunit 1 homolog (S. cerevisiae) (SPCS1), mRNA.
TPM2	5018.1	NM_003289.3	Homo sapiens tropomyosin 2 (beta) (TPM2), transcript variant 2, mRNA.
STOML2	5016.8	NM_013442.1	Homo sapiens stomatin (EPB72)-like 2 (STOML2), mRNA.
LOC653658	5014.2	XM_928705.1	PREDICTED: Homo sapiens similar to ribosomal protein S23 (LOC653658), mRNA.
TMEM14C	4984.5	NM_016462.2	Homo sapiens transmembrane protein 14C (TMEM14C), mRNA.
PTTG1IP	4977.9	NM_004339.2	Homo sapiens pituitary tumor-transforming 1 interacting protein (PTTG1IP), mRNA.
LOC643433	4976.1	XM_928197.1	PREDICTED: Homo sapiens similar to 60S ribosomal protein L29 (Cell surface heparin binding protein HIP), transcript variant 1 (LOC643433), mRNA.
SLC9A3R1	4965.9	NM_004252.1	Homo sapiens solute carrier family 9 (sodium/hydrogen exchanger), member 3 regulator 1 (SLC9A3R1), mRNA.
KLF2	4945.7	NM_016270.2	Homo sapiens Kruppel-like factor 2 (lung) (KLF2), mRNA.
IFI27L1	4935	NM_145249.2	Homo sapiens interferon, alpha-inducible protein 27-like 1 (IFI27L1), transcript variant 1, mRNA.
C14orf159	4933.1	NM_024952.4	Homo sapiens chromosome 14 open reading frame 159 (C14orf159), mRNA.
SSR4	4897.8	NM_006280.1	Homo sapiens signal sequence receptor, delta (translocon-associated protein delta) (SSR4), mRNA.
ALPP	4889.2	NM_001632.2	Homo sapiens alkaline phosphatase, placental (Regan isozyme) (ALPP), mRNA.
CYB5R1	4882.1	NM_016243.2	Homo sapiens cytochrome b5 reductase 1 (CYB5R1), mRNA.
CTXN1	4870	NM_206833.1	Homo sapiens cortexin 1 (CTXN1), mRNA.
LOC653162	4866.7	XR_038820.1	PREDICTED: Homo sapiens misc_RNA (LOC653162), miscRNA.
DGCR6L	4843.8	NM_033257.2	Homo sapiens DiGeorge syndrome critical region gene 6-like (DGCR6L), mRNA.
FHIT	4833.8	NM_002012.1	Homo sapiens fragile histidine triad gene (FHIT), mRNA.
PLOD1	4833.2	NM_000302.2	Homo sapiens procollagen-lysine 1, 2-oxoglutarate 5-dioxygenase 1 (PLOD1), mRNA.
FAM107A	4819.4	NM_007177.1	Homo sapiens family with sequence similarity 107, member A (FAM107A), transcript variant 2, mRNA.
LOC374395	4806.8	NM_199337.1	Homo sapiens similar to RIKEN cDNA 1810059G22 (LOC374395), mRNA.
PSMC1	4791.9	XM_928629.1	Homo sapiens proteasome (prosome, macropain) 26S subunit, ATPase, 1 (PSMC1), mRNA.
FAM50A	4791.4	NM_004699.1	Homo sapiens family with sequence similarity 50, member A (FAM50A), mRNA.
GJC1	4771.5	NM_005497.2	Homo sapiens gap junction protein, gamma 1, 45kDa (GJC1), transcript variant 2, mRNA.
RPL27	4764.8	NM_000988.2	Homo sapiens ribosomal protein L27 (RPL27), mRNA.
NISCH	4761.4	NM_007184.2	Homo sapiens nischarin (NISCH), mRNA.
VGLL4	4737	NM_014667.1	Homo sapiens vestigial like 4 (Drosophila) (VGLL4), mRNA.
TGFBI	4734.8	NM_000358.1	Homo sapiens transforming growth factor, beta-induced, 68kDa (TGFBI), mRNA.
FLOT2	4725	NM_004475.1	Homo sapiens flotillin 2 (FLOT2), mRNA.
DCAKD	4720.7	NM_024819.3	Homo sapiens dephospho-CoA kinase domain containing (DCAKD), mRNA.
DNALI1	4717.5	NM_003462.3	Homo sapiens dynein, axonemal, light intermediate chain 1 (DNALI1), mRNA.
PSMC3	4714.3	NM_002804.3	Homo sapiens proteasome (prosome, macropain) 26S subunit, ATPase, 3 (PSMC3), mRNA.
C20orf43	4713.2	NM_016407.1	Homo sapiens chromosome 20 open reading frame 43 (C20orf43), mRNA.
SMARCA4	4701.6	NM_003072.2	Homo sapiens SWI/SNF related, matrix associated, actin dependent regulator of chromatin, subfamily a, member 4 (SMARCA4), mRNA.
LOC100131801	4693.5	XM_001726504.1	PREDICTED: Homo sapiens similar to hCG2036585 (LOC100131801), mRNA.
CXXC1	4692.3	NM_014593.2	Homo sapiens CXXC finger 1 (PHD domain) (CXXC1), mRNA.
ATP6V1A	4691.3	NM_001690.2	Homo sapiens ATPase, H+ transporting, lysosomal 70kDa, V1 subunit A (ATP6V1A), mRNA.
MFAP4	4681.5	NM_002404.1	Homo sapiens microfibrillar-associated protein 4 (MFAP4), mRNA.
LOC653232	4672.3	XM_927555.1	PREDICTED: Homo sapiens hypothetical LOC653232, transcript variant 4 (LOC653232), mRNA.
C15orf24	4671.5	NM_020154.2	Homo sapiens chromosome 15 open reading frame 24 (C15orf24), mRNA.
DYNC1LI2	4650.9	NM_006141.2	Homo sapiens dynein, cytoplasmic 1, light intermediate chain 2 (DYNC1LI2), mRNA.
ERP29	4648.3	NM_006817.3	Homo sapiens endoplasmic reticulum protein 29 (ERP29), transcript variant 1, mRNA.
GSTM3	4643	NM_000849.3	Homo sapiens glutathione S-transferase M3 (brain) (GSTM3), mRNA.
CDC16	4633.2	NM_001078645.1	Homo sapiens cell division cycle 16 homolog (S. cerevisiae) (CDC16), transcript variant 2, mRNA.
PRDX4	4619.4	NM_006406.1	Homo sapiens peroxiredoxin 4 (PRDX4), mRNA.
LOC730316	4603.2	NM_172020.1	PREDICTED: Homo sapiens similar to Nuclear envelope pore membrane protein POM 121 (Pore membrane protein of 121 kDa) (P145) (LOC730316), mRNA.
TCEAL4	4598.4	NM_001006937.1	Homo sapiens transcription elongation factor A (SII)-like 4 (TCEAL4), transcript variant 4, mRNA.
LAMB2	4569.7	NM_002292.2	Homo sapiens laminin, beta 2 (laminin S) (LAMB2), mRNA.
POM121C	4567.2	NM_001099415.1	Homo sapiens POM121 membrane glycoprotein C (POM121C), mRNA.
CHCHD10	4567	NM_213720.1	Homo sapiens coiled-coil-helix-coiled-coil-helix domain containing 10 (CHCHD10), mRNA.
CTGLF7	4564.6	XM_001714786.1	PREDICTED: Homo sapiens centaurin, gamma-like family, member 7 (CTGLF7), mRNA.
ATP6V0E1	4564.1	NM_003945.3	Homo sapiens ATPase, H+ transporting, lysosomal 9kDa, V0 subunit e1 (ATP6V0E1), mRNA.
KCNJ13	4564	NM_002242.2	Homo sapiens potassium inwardly-rectifying channel, subfamily J, member 13 (KCNJ13), mRNA.
SFRP1	4550.8	NM_003012.3	Homo sapiens secreted frizzled-related protein 1 (SFRP1), mRNA.
GPT2	4521.6	NM_133443.1	Homo sapiens glutamic pyruvate transaminase (alanine aminotransferase) 2 (GPT2), mRNA.
VDAC3	4504.7	NM_005662.3	Homo sapiens voltage-dependent anion channel 3 (VDAC3), mRNA.
EEF1AL7	4488.8	NR_003586.1	Homo sapiens eukaryotic translation elongation factor 1 alpha-like 7 (EEF1AL7), non-coding RNA.
ACACB	4485.5	NM_001093.2	Homo sapiens acetyl-Coenzyme A carboxylase beta (ACACB), mRNA.
MYH10	4485.5	NM_005964.1	Homo sapiens myosin, heavy chain 10, non-muscle (MYH10), mRNA.
LOC647340	4482.4	NM_005174.2	PREDICTED: Homo sapiens similar to ATP synthase, H+ transporting, mitochondrial F1 complex, gamma subunit isoform H (heart) precursor (LOC647340), mRNA.
LRAP	4479.3	NM_022350.1	Homo sapiens leukocyte-derived arginine aminopeptidase (LRAP), mRNA.
C2orf29	4476.2	NM_017546.3	Homo sapiens chromosome 2 open reading frame 29 (C2orf29), mRNA.
PMPCA	4469.2	NM_015160.1	Homo sapiens peptidase (mitochondrial processing) alpha (PMPCA), nuclear gene encoding mitochondrial protein, mRNA.
EPN1	4455.4	NM_013333.2	Homo sapiens epsin 1 (EPN1), mRNA.
PLXNB1	4452.8	NM_002673.3	Homo sapiens plexin B1 (PLXNB1), mRNA.
NDUFAB1	4448.1	NM_005003.2	Homo sapiens NADH dehydrogenase (ubiquinone) 1, alpha/beta subcomplex, 1, 8kDa (NDUFAB1), mRNA.
CYB5R3	4429.1	NM_007326.2	Homo sapiens cytochrome b5 reductase 3 (CYB5R3), transcript variant S, mRNA.
NENF	4422.7	NM_013349.3	Homo sapiens neuron derived neurotrophic factor (NENF), mRNA.
ALDH3A1	4418.9	NM_000691.3	Homo sapiens aldehyde dehydrogenase 3 family, memberA1 (ALDH3A1), mRNA.
MXD4	4389.7	NM_006454.2	Homo sapiens MAX dimerization protein 4 (MXD4), mRNA.
RPS18	4385.7	NM_022551.2	Homo sapiens ribosomal protein S18 (RPS18), mRNA.
KCNF1	4382.2	NM_002236.4	Homo sapiens potassium voltage-gated channel, subfamily F, member 1 (KCNF1), mRNA.
HES4	4379.3	NM_021170.2	Homo sapiens hairy and enhancer of split 4 (Drosophila) (HES4), mRNA.
RPS11	4375.2	NM_001015.3	Homo sapiens ribosomal protein S11 (RPS11), mRNA.
LOC653344	4369.7	XM_933085.1	PREDICTED: Homo sapiens similar to cis-Golgi matrix protein GM130, transcript variant 2 (LOC653344), mRNA.
LOC100132727	4363.1	XM_001723325.1	PREDICTED: Homo sapiens hypothetical protein LOC100132727 (LOC100132727), mRNA.
CD14	4356.4	NM_000591.1	Homo sapiens CD14 molecule (CD14), transcript variant 1, mRNA.
SOD1	4355.8	NM_000454.4	Homo sapiens superoxide dismutase 1, soluble (SOD1), mRNA.
GOT2	4349.9	NM_002080.2	Homo sapiens glutamic-oxaloacetic transaminase 2, mitochondrial (aspartate aminotransferase 2) (GOT2), nuclear gene encoding mitochondrial protein, mRNA.
ACCS	4341.6	NM_032592.3	Homo sapiens 1-aminocyclopropane-1-carboxylate synthase homolog (Arabidopsis)(non-functional) (ACCS), transcript variant 1, mRNA.
CGNL1	4335.4	NM_032866.3	Homo sapiens cingulin-like 1 (CGNL1), mRNA.
ATP6V0A1	4319.5	NM_005177.2	Homo sapiens ATPase, H+ transporting, lysosomal V0 subunit a1 (ATP6V0A1), transcript variant 3, mRNA.
SDHB	4303.8	NM_003000.1	Homo sapiens succinate dehydrogenase complex, subunit B, iron sulfur (Ip) (SDHB), nuclear gene encoding mitochondrial protein, mRNA.
RPS29	4286.4	NM_001030001.1	Homo sapiens ribosomal protein S29 (RPS29), transcript variant 1, mRNA.
LOC285176	4253.3	XM_209178.5	PREDICTED: Homo sapiens similar to ribosomal protein L10 (LOC285176), mRNA.
SLC16A10	4218.4	NM_018593.3	Homo sapiens solute carrier family 16, member 10 (aromatic amino acid transporter) (SLC16A10), mRNA.
TUBA4A	4216.2	NM_006000.1	Homo sapiens tubulin, alpha 4a (TUBA4A), mRNA.
GRM8	4212.1	NM_000845.1	Homo sapiens glutamate receptor, metabotropic 8 (GRM8), mRNA.
ABCA4	4204.6	NM_000350.1	Homo sapiens ATP-binding cassette, sub-family A (ABC1), member 4 (ABCA4), mRNA.
RAB17	4201	NM_022449.1	Homo sapiens RAB17, member RAS oncogene family (RAB17), mRNA.
CSF1R	4199.2	NM_005211.2	Homo sapiens colony stimulating factor 1 receptor, formerly McDonough feline sarcoma viral (v-fms) oncogene homolog (CSF1R), mRNA.
LOC650152	4199.1	NM_153649.2	PREDICTED: Homo sapiens similar to tropomyosin 3 isoform 2 (LOC650152), mRNA.
LOC729466	4188.2	NM_003134.2	PREDICTED: Homo sapiens hypothetical protein LOC729466 (LOC729466), mRNA.
LSM14A	4163	NM_015578.1	Homo sapiens LSM14A, SCD6 homolog A (S. cerevisiae) (LSM14A), mRNA.
SS18L2	4155.9	NM_016305.1	Homo sapiens synovial sarcoma translocation gene on chromosome 18-like 2 (SS18L2), mRNA.
ST13	4146.4	NM_003932.3	Homo sapiens suppression of tumorigenicity 13 (colon carcinoma) (Hsp70 interacting protein) (ST13), mRNA.
CAMLG	4137.5	NM_001745.2	Homo sapiens calcium modulating ligand (CAMLG), mRNA.
PRCP	4124.3	NM_005040.2	Homo sapiens prolylcarboxypeptidase (angiotensinase C) (PRCP), transcript variant 1, mRNA.
BSCL2	4121.1	NM_032667.4	Homo sapiens Bernardinelli-Seip congenital lipodystrophy 2 (seipin) (BSCL2), mRNA.
CCDC151	4120.1	NM_145045.4	Homo sapiens coiled-coil domain containing 151 (CCDC151), mRNA.
PRDX1	4107	NM_181696.1	Homo sapiens peroxiredoxin 1 (PRDX1), transcript variant 2, mRNA.
PARK7	4100	NM_007262.3	Homo sapiens Parkinson disease (autosomal recessive, early onset) 7 (PARK7), mRNA.
TRABD	4083.5	NM_025204.2	Homo sapiens TraB domain containing (TRABD), mRNA.
EIF1	4080.4	NM_005801.3	Homo sapiens eukaryotic translation initiation factor 1 (EIF1), mRNA.
ADCY3	4069.8	NM_004036.2	Homo sapiens adenylate cyclase 3 (ADCY3), mRNA.
NDUFV2	4067	NM_021074.1	Homo sapiens NADH dehydrogenase (ubiquinone) flavoprotein 2, 24kDa (NDUFV2), mRNA.
LOC642947	4044	NM_001039895.1	Homo sapiens hypothetical protein LOC642947 (LOC642947), mRNA.
ARL6IP5	4041.1	NM_006407.3	Homo sapiens ADP-ribosylation-like factor 6 interacting protein 5 (ARL6IP5), mRNA.
LOC645317	4016.9	XM_930463.1	PREDICTED: Homo sapiens similar to Coiled-coil-helix-coiled-coil-helix domain-containing protein 2 (HCV NS2 trans-regulated protein) (NS2TP), transcript variant 3 (LOC645317), mRNA.
C19orf53	4009.7	NM_014047.1	Homo sapiens chromosome 19 open reading frame 53 (C19orf53), mRNA.
FASN	4009.7	NM_004104.4	Homo sapiens fatty acid synthase (FASN), mRNA.
UROD	3999.7	NM_000374.3	Homo sapiens uroporphyrinogen decarboxylase (UROD), mRNA.
RGL1	3992.3	NM_015149.2	Homo sapiens ral guanine nucleotide dissociation stimulator-like 1 (RGL1), mRNA.
PTGDS	3986.4	NM_000954.5	Homo sapiens prostaglandin D2 synthase 21kDa (brain) (PTGDS), mRNA.
PSMC5	3983.3	NM_002805.4	Homo sapiens proteasome (prosome, macropain) 26S subunit, ATPase, 5 (PSMC5), mRNA.
P4HTM	3977.5	NM_177939.2	Homo sapiens prolyl 4-hydroxylase, transmembrane (endoplasmic reticulum) (P4HTM), transcript variant 3, mRNA.
C9orf117	3970.4	NM_001012502.1	Homo sapiens chromosome 9 open reading frame 117 (C9orf117), mRNA.
CYB5B	3955.6	NM_030579.1	Homo sapiens cytochrome b5 type B (outer mitochondrial membrane) (CYB5B), nuclear gene encoding mitochondrial protein, mRNA.
PIN1	3955.1	NM_006221.2	Homo sapiens peptidylprolyl cis/trans isomerase, NIMA-interacting 1 (PIN1), mRNA.
PNN	3944.6	NM_002687.2	Homo sapiens pinin, desmosome associated protein (PNN), mRNA.
LOC100131196	3943.5	XR_038314.1	PREDICTED: Homo sapiens misc_RNA (LOC100131196), miscRNA.
FH	3940.3	NM_000143.2	Homo sapiens fumarate hydratase (FH), nuclear gene encoding mitochondrial protein, mRNA.
PCMT1	3932.8	NM_005389.1	Homo sapiens protein-L-isoaspartate (D-aspartate) O-methyltransferase (PCMT1), mRNA.
UNC84B	3928.5	NM_015374.1	Homo sapiens unc-84 homolog B (C. elegans) (UNC84B), mRNA.
HIST1H1C	3922.7	NM_005319.3	Homo sapiens histone cluster 1, H1c (HIST1H1C), mRNA.
GSTO1	3912.2	NM_004832.1	Homo sapiens glutathione S-transferase omega 1 (GSTO1), mRNA.
PTOV1	3910.8	NM_017432.2	Homo sapiens prostate tumor overexpressed 1 (PTOV1), mRNA.
PHLDB1	3900.8	NM_015157.1	Homo sapiens pleckstrin homology-like domain, family B, member 1 (PHLDB1), mRNA.
A2M	3893.9	NM_000014.4	Homo sapiens alpha-2-macroglobulin (A2M), mRNA.
ZNF430	3881	NM_025189.2	Homo sapiens zinc finger protein 430 (ZNF430), mRNA.
MGC26356	3873.6	XR_041104.1	PREDICTED: Homo sapiens misc_RNA (MGC26356), miscRNA.
TRAK2	3873.1	NM_015049.1	Homo sapiens trafficking protein, kinesin binding 2 (TRAK2), mRNA.
ADD1	3862.2	NM_001119.3	Homo sapiens adducin 1 (alpha) (ADD1), transcript variant 4, mRNA.
CD151	3860.1	NM_004357.3	Homo sapiens CD151 molecule (Raph blood group) (CD151), transcript variant 4, mRNA.
HARS	3856.6	NM_002109.3	Homo sapiens histidyl-tRNA synthetase (HARS), mRNA.
VASN	3853.9	NM_138440.1	Homo sapiens vasorin (VASN), mRNA.
HGS	3851.1	NM_004712.3	Homo sapiens hepatocyte growth factor-regulated tyrosine kinase substrate (HGS), mRNA.
LRP10	3840	NM_014045.3	Homo sapiens low density lipoprotein receptor-related protein 10 (LRP10), mRNA.
GLG1	3839.6	NM_012201.4	Homo sapiens golgi apparatus protein 1 (GLG1), mRNA.
STK39	3837.6	NM_013233.1	Homo sapiens serine threonine kinase 39 (STE20/SPS1 homolog, yeast) (STK39), mRNA.
C11orf88	3832	NM_207430.1	Homo sapiens chromosome 11 open reading frame 88 (C11orf88), transcript variant 2, mRNA.
HLA-DMA	3814.8	NM_006120.2	Homo sapiens major histocompatibility complex, class II, DM alpha (HLA-DMA), mRNA.
CARHSP1	3814.1	NM_014316.1	Homo sapiens calcium regulated heat stable protein 1, 24kDa (CARHSP1), transcript variant 2, mRNA.
SNX17	3813.4	NM_014748.2	Homo sapiens sorting nexin 17 (SNX17), mRNA.
SELM	3812.7	NM_080430.2	Homo sapiens selenoprotein M (SELM), mRNA.
IGF2R	3811.8	NM_000876.1	Homo sapiens insulin-like growth factor 2 receptor (IGF2R), mRNA.
HNRNPUL2	3808.9	NM_001079559.1	Homo sapiens heterogeneous nuclear ribonucleoprotein U-like 2 (HNRNPUL2), mRNA.
SLC25A5	3807.5	NM_001152.1	Homo sapiens solute carrier family 25 (mitochondrial carrier; adenine nucleotide translocator), member 5 (SLC25A5), mRNA.
LOC644604	3806.5	XR_038543.1	PREDICTED: Homo sapiens misc_RNA (LOC644604), miscRNA.
H3F3A	3803.2	XR_001222.1	Homo sapiens H3 histone, family 3A (H3F3A), mRNA.
CISD1	3800.2	NM_018464.2	Homo sapiens CDGSH iron sulfur domain 1 (CISD1), mRNA.
LDHB	3799.6	NM_002300.3	Homo sapiens lactate dehydrogenase B (LDHB), mRNA.
TRAPPC2L	3799.6	NM_016209.1	Homo sapiens trafficking protein particle complex 2-like (TRAPPC2L), mRNA.
HSPA8	3772.7	NM_153201.1	Homo sapiens heat shock 70kDa protein 8 (HSPA8), transcript variant 2, mRNA.
AK3	3760.2	NM_016282.2	Homo sapiens adenylate kinase 3 (AK3), nuclear gene encoding mitochondrial protein, mRNA.
ATP6V1G1	3755.9	NM_004888.2	Homo sapiens ATPase, H+ transporting, lysosomal 13kDa, V1 subunit G1 (ATP6V1G1), mRNA.
PMS2L4	3755.8	NR_022007.1	Homo sapiens postmeiotic segregation increased 2-like 4 pseudogene (PMS2L4), non-coding RNA.
NDUFB11	3751.9	NM_019056.2	Homo sapiens NADH dehydrogenase (ubiquinone) 1 beta subcomplex, 11, 17.3kDa (NDUFB11), mRNA.
HNRNPD	3751.3	NM_001003810.1	Homo sapiens heterogeneous nuclear ribonucleoprotein D (AU-rich element RNA binding protein 1, 37kDa) (HNRNPD), transcript variant 3, mRNA.
PGM1	3744.2	NM_002633.2	Homo sapiens phosphoglucomutase 1 (PGM1), mRNA.
LOC730313	3740.4	XM_001720253.1	PREDICTED: Homo sapiens hypothetical LOC730313 (LOC730313), mRNA.
LOC284230	3739.3	XM_208185.7	PREDICTED: Homo sapiens similar to mCG7611 (LOC284230), mRNA.
LOC148430	3738.5	XR_018751.2	PREDICTED: Homo sapiens misc_RNA (LOC148430), miscRNA.
LOC731640	3734.6	XM_370611.4	PREDICTED: Homo sapiens similar to 60S ribosomal protein L21, transcript variant 2 (LOC731640), mRNA.
PDXK	3729.4	NM_003681.3	Homo sapiens pyridoxal (pyridoxine, vitamin B6) kinase (PDXK), mRNA.
LOC88523	3722.9	NM_033111.2	Homo sapiens CG016 (LOC88523), mRNA.
PARP1	3713.6	NM_001618.2	Homo sapiens poly (ADP-ribose) polymerase family, member 1 (PARP1), mRNA.
C16orf48	3692.3	NM_032140.1	Homo sapiens chromosome 16 open reading frame 48 (C16orf48), mRNA.
GTF2F2	3692	NM_004128.1	Homo sapiens general transcription factor IIF, polypeptide 2, 30kDa (GTF2F2), mRNA.
DAD1	3691.3	NM_001344.1	Homo sapiens defender against cell death 1 (DAD1), mRNA.
DEGS1	3690.6	NM_003676.2	Homo sapiens degenerative spermatocyte homolog 1, lipid desaturase (Drosophila) (DEGS1), transcript variant 1, mRNA.
MKRN1	3684.6	NM_013446.2	Homo sapiens makorin ring finger protein 1 (MKRN1), mRNA.
ATXN2	3679.6	NM_002973.2	Homo sapiens ataxin 2 (ATXN2), mRNA.
LOC100134159	3649.7	XM_001718261.1	PREDICTED: Homo sapiens similar to Coiled-coil domain containing 144B (LOC100134159), mRNA.
LOC100132742	3648.3	XM_001717156.1	PREDICTED: Homo sapiens hypothetical protein LOC100132742, transcript variant 1 (LOC100132742), mRNA.
HCFC1	3635.1	NM_005334.1	Homo sapiens host cell factor C1 (VP16-accessory protein) (HCFC1), mRNA.
VKORC1	3632.7	NM_024006.4	Homo sapiens vitamin K epoxide reductase complex, subunit 1 (VKORC1), transcript variant 1, mRNA.
PNPT1	3632.6	NM_033109.2	Homo sapiens polyribonucleotide nucleotidyltransferase 1 (PNPT1), mRNA.
RSHL3	3625.6	NM_001010892.1	Homo sapiens radial spokehead-like 3 (RSHL3), mRNA.
ACADVL	3619.6	NM_000018.2	Homo sapiens acyl-Coenzyme A dehydrogenase, very long chain (ACADVL), nuclear gene encoding mitochondrial protein, transcript variant 2, mRNA.
CFL1	3618.4	NM_005507.2	Homo sapiens cofilin 1 (non-muscle) (CFL1), mRNA.
SSU72	3600	NM_014188.2	Homo sapiens SSU72 RNA polymerase II CTD phosphatase homolog (S. cerevisiae) (SSU72), mRNA.
SLC7A1	3589.9	NM_003045.3	Homo sapiens solute carrier family 7 (cationic amino acid transporter, y+ system), member 1 (SLC7A1), mRNA.
ATP6V0E2	3585.3	NM_145230.1	Homo sapiens ATPase, H+ transporting V0 subunit e2 (ATP6V0E2), transcript variant 1, mRNA.
LASP1	3582.6	NM_006148.1	Homo sapiens LIM and SH3 protein 1 (LASP1), mRNA.
DCXR	3574.9	NM_016286.2	Homo sapiens dicarbonyl/L-xylulose reductase (DCXR), mRNA.
TCTN1	3564.4	NM_024549.3	Homo sapiens tectonic family member 1 (TCTN1), transcript variant 1, mRNA.
CYP4V2	3561.8	NM_207352.2	Homo sapiens cytochrome P450, family 4, subfamily V, polypeptide 2 (CYP4V2), mRNA.
KLHDC8B	3561.2	NM_173546.1	Homo sapiens kelch domain containing 8B (KLHDC8B), mRNA.
POLR2H	3557.1	NM_006232.2	Homo sapiens polymerase (RNA) II (DNA directed) polypeptide H (POLR2H), mRNA.
ACTG1	3543.8	NM_001614.2	Homo sapiens actin, gamma 1 (ACTG1), mRNA.
SLC16A12	3529.7	NM_213606.1	Homo sapiens solute carrier family 16, member 12 (monocarboxylic acid transporter 12) (SLC16A12), mRNA.
RILPL1	3526.7	NM_178314.2	Homo sapiens Rab interacting lysosomal protein-like 1 (RILPL1), mRNA.
SUCLG1	3525.3	NM_003849.1	Homo sapiens succinate-CoA ligase, alpha subunit (SUCLG1), mRNA.
ANAPC13	3523.3	NM_015391.1	Homo sapiens anaphase promoting complex subunit 13 (ANAPC13), mRNA.
PPP1R13B	3515.3	NM_015316.1	Homo sapiens protein phosphatase 1, regulatory (inhibitor) subunit 13B (PPP1R13B), mRNA.
MIF	3508.7	NM_002415.1	Homo sapiens macrophage migration inhibitory factor (glycosylation-inhibiting factor) (MIF), mRNA.
C7orf50	3502.7	NM_032350.3	Homo sapiens chromosome 7 open reading frame 50 (C7orf50), mRNA.
LOC645452	3494.1	XM_939733.2	PREDICTED: Homo sapiens similar to hCG1782414 (LOC645452), mRNA.
ALDH1A3	3492	NM_000693.1	Homo sapiens aldehyde dehydrogenase 1 family, member A3 (ALDH1A3), mRNA.
RPL19	3490.1	NM_000981.3	Homo sapiens ribosomal protein L19 (RPL19), mRNA.
GUK1	3485.8	NM_000858.4	Homo sapiens guanylate kinase 1 (GUK1), mRNA.
COL4A1	3481.7	NM_001845.3	Homo sapiens collagen, type IV, alpha 1 (COL4A1), mRNA.
FRZB	3481.7	NM_001463.2	Homo sapiens frizzled-related protein (FRZB), mRNA.
LOC645138	3474.9	XM_928168.1	PREDICTED: Homo sapiens similar to ribosomal protein S11 (LOC645138), mRNA.
CHSY1	3461.4	NM_014918.3	Homo sapiens chondroitin sulfate synthase 1 (CHSY1), mRNA.
SPATA20	3456.6	NM_022827.2	Homo sapiens spermatogenesis associated 20 (SPATA20), mRNA.
LAMA5	3454.2	NM_005560.3	Homo sapiens laminin, alpha 5 (LAMA5), mRNA.
AP1M1	3454	NM_032493.2	Homo sapiens adaptor-related protein complex 1, mu 1 subunit (AP1M1), mRNA.
SCARB2	3452.3	NM_005506.2	Homo sapiens scavenger receptor class B, member 2 (SCARB2), mRNA.
POLR1D	3444.9	NM_015972.1	Homo sapiens polymerase (RNA) I polypeptide D, 16kDa (POLR1D), transcript variant 1, mRNA.
SYT11	3428	NM_152280.2	Homo sapiens synaptotagmin XI (SYT11), mRNA.
TUBA1C	3423.6	NM_032704.3	Homo sapiens tubulin, alpha 1c (TUBA1C), mRNA.
BRD2	3422.2	NM_005104.2	Homo sapiens bromodomain containing 2 (BRD2), mRNA.
SLC25A23	3422.2	NM_024103.2	Homo sapiens solute carrier family 25 (mitochondrial carrier; phosphate carrier), member 23 (SLC25A23), nuclear gene encoding mitochondrial protein, mRNA.
LOC100129362	3418.8	XM_001721430.1	PREDICTED: Homo sapiens hypothetical protein LOC100129362 (LOC100129362), mRNA.
C15orf52	3413.6	NM_207380.1	Homo sapiens chromosome 15 open reading frame 52 (C15orf52), mRNA.
RPL32	3405.1	NM_001007073.1	Homo sapiens ribosomal protein L32 (RPL32), transcript variant 2, mRNA.
COBLL1	3404.9	NM_014900.3	Homo sapiens COBL-like 1 (COBLL1), mRNA.
SEP2	3399.3	NM_004404.3	Homo sapiens septin 2 (SEPT2), transcript variant 4, mRNA.
CALM1	3393.8	NM_006888.2	Homo sapiens calmodulin 1 (phosphorylase kinase, delta) (CALM1), mRNA.
IER3	3390.1	NM_052815.1	Homo sapiens immediate early response 3 (IER3), mRNA.
LOC286512	3380.6	XR_038196.1	PREDICTED: Homo sapiens misc_RNA (LOC286512), miscRNA.
CCDC130	3378	NM_030818.2	Homo sapiens coiled-coil domain containing 130 (CCDC130), mRNA.
RPL14L	3346.7	XR_041286.1	PREDICTED: Homo sapiens misc_RNA (RPL14L), miscRNA.
EDF1	3343.4	NM_003792.2	Homo sapiens endothelial differentiation-related factor 1 (EDF1), transcript variant alpha, mRNA.
ZNF486	3341.7	XM_371152.2	PREDICTED: Homo sapiens zinc finger protein 486 (ZNF486), mRNA.
RPS23	3337.5	NM_001025.4	Homo sapiens ribosomal protein S23 (RPS23), mRNA.
LOC100128084	3320.3	XM_001719793.1	PREDICTED: Homo sapiens hypothetical protein LOC100128084 (LOC100128084), mRNA.
PPP2CA	3319.5	NM_002715.2	Homo sapiens protein phosphatase 2 (formerly 2A), catalytic subunit, alpha isoform (PPP2CA), mRNA.
UQCRC1	3319.4	NM_003365.2	Homo sapiens ubiquinol-cytochrome c reductase core protein I (UQCRC1), mRNA.
RPS6	3316.9	NM_001010.2	Homo sapiens ribosomal protein S6 (RPS6), mRNA.
HSPA9	3287	NM_004134.4	Homo sapiens heat shock 70kDa protein 9 (mortalin) (HSPA9), nuclear gene encoding mitochondrial protein, mRNA.
BCKDK	3282.2	NM_005881.1	Homo sapiens branched chain ketoacid dehydrogenase kinase (BCKDK), mRNA.
SAT1	3280.8	NM_002970.1	Homo sapiens spermidine/spermine N1-acetyltransferase 1 (SAT1), mRNA.
TCEAL3	3274.9	NM_001006933.1	Homo sapiens transcription elongation factor A (SII)-like 3 (TCEAL3), transcript variant 2, mRNA.
LOC440353	3271.2	NR_002603.1	Homo sapiens nuclear pore complex interacting protein pseudogene (LOC440353), non-coding RNA.
PFKM	3267.5	NM_000289.3	Homo sapiens phosphofructokinase, muscle (PFKM), mRNA.
FSCN1	3266	NM_003088.2	Homo sapiens fascin homolog 1, actin-bundling protein (Strongylocentrotus purpuratus) (FSCN1), mRNA.
TMEM106C	3261.1	NM_024056.2	Homo sapiens transmembrane protein 106C (TMEM106C), mRNA.
ATP6V1F	3259.8	NM_004231.2	Homo sapiens ATPase, H+ transporting, lysosomal 14kDa, V1 subunit F (ATP6V1F), mRNA.
LPP	3259	NM_005578.2	Homo sapiens LIM domain containing preferred translocation partner in lipoma (LPP), mRNA.
CFLAR	3251.4	NM_003879.3	Homo sapiens CASP8 and FADD-like apoptosis regulator (CFLAR), mRNA.
SPARCL1	3234.1	NM_004684.2	Homo sapiens SPARC-like 1 (mast9, hevin) (SPARCL1), mRNA.
GOT1	3224.5	NM_002079.1	Homo sapiens glutamic-oxaloacetic transaminase 1, soluble (aspartate aminotransferase 1) (GOT1), mRNA.
TNFRSF14	3222.5	NM_003820.2	Homo sapiens tumor necrosis factor receptor superfamily, member 14 (herpesvirus entry mediator) (TNFRSF14), mRNA.
PUF60	3220.4	NM_014281.3	Homo sapiens poly-U binding splicing factor 60KDa (PUF60), transcript variant 2, mRNA.
ANTXR1	3212.7	NM_032208.1	Homo sapiens anthrax toxin receptor 1 (ANTXR1), transcript variant 1, mRNA.
TST	3206.8	NM_003312.4	Homo sapiens thiosulfate sulfurtransferase (rhodanese) (TST), nuclear gene encoding mitochondrial protein, mRNA.
LOC728937	3195.3	NM_001093731.2	Homo sapiens similar to 40S ribosomal protein S26 (LOC728937), mRNA.
LOC151162	3180	NR_024275.1	Homo sapiens hypothetical LOC151162 (LOC151162), non-coding RNA.
ACTR1A	3174	NM_005736.2	Homo sapiens ARP1 actin-related protein 1 homolog A, centractin alpha (yeast) (ACTR1A), mRNA.
SCYL1	3172.5	NM_020680.3	Homo sapiens SCY1-like 1 (S. cerevisiae) (SCYL1), transcript variant A, mRNA.
JUN	3167.6	NM_002228.3	Homo sapiens jun oncogene (JUN), mRNA.
UBXN4	3167.1	NM_014607.2	Homo sapiens UBX domain protein 4 (UBXN4), mRNA.
SLC44A2	3163.3	NM_020428.2	Homo sapiens solute carrier family 44, member 2 (SLC44A2), mRNA.
SLC25A39	3148.2	NM_016016.1	Homo sapiens solute carrier family 25, member 39 (SLC25A39), mRNA.
EEF1A1	3142.7	NM_001402.5	Homo sapiens eukaryotic translation elongation factor 1 alpha 1 (EEF1A1), mRNA.
HLA-DMB	3139	NM_002118.3	Homo sapiens major histocompatibility complex, class II, DM beta (HLA-DMB), mRNA.
MFSD10	3135.4	NM_001120.2	Homo sapiens major facilitator superfamily domain containing 10 (MFSD10), mRNA.
IFITM1	3113.4	NM_003641.2	Homo sapiens interferon induced transmembrane protein 1 (9-27) (IFITM1), mRNA.
CLCNKA	3108.3	NM_004070.2	Homo sapiens chloride channel Ka (CLCNKA), transcript variant 1, mRNA.
TCF25	3103.7	NM_014972.1	Homo sapiens transcription factor 25 (basic helix-loop-helix) (TCF25), mRNA.
NT5C2	3101.5	NM_012229.2	Homo sapiens 5'-nucleotidase, cytosolic II (NT5C2), mRNA.
ATOX1	3095.9	NM_004045.3	Homo sapiens ATX1 antioxidant protein 1 homolog (yeast) (ATOX1), mRNA.
LOC100132291	3095.2	XM_001726077.1	PREDICTED: Homo sapiens similar to hCG2027326 (LOC100132291), mRNA.
MRPL17	3074.3	NM_022061.2	Homo sapiens mitochondrial ribosomal protein L17 (MRPL17), nuclear gene encoding mitochondrial protein, mRNA.
GSTK1	3069.6	NM_015917.1	Homo sapiens glutathione S-transferase kappa 1 (GSTK1), mRNA.
LOC731096	3052.9	XM_935970.1	PREDICTED: Homo sapiens similar to Elongation factor 1-gamma (EF-1-gamma) (eEF-1B gamma) (LOC731096), mRNA.
NDUFB10	3052.7	NM_004548.1	Homo sapiens NADH dehydrogenase (ubiquinone) 1 beta subcomplex, 10, 22kDa (NDUFB10), mRNA.
EML3	3052.5	NM_153265.1	Homo sapiens echinoderm microtubule associated protein like 3 (EML3), mRNA.
GTF3A	3047.4	NM_002097.1	Homo sapiens general transcription factor IIIA (GTF3A), mRNA.
GTPBP6	3041.9	NM_012227.1	Homo sapiens GTP binding protein 6 (putative) (GTPBP6), mRNA.
SLC2A3	3039.9	NM_006931.1	Homo sapiens solute carrier family 2 (facilitated glucose transporter), member 3 (SLC2A3), mRNA.
BTBD2	3038.7	NM_017797.3	Homo sapiens BTB (POZ) domain containing 2 (BTBD2), mRNA.
CTSB	3035.6	NM_001908.3	Homo sapiens cathepsin B (CTSB), transcript variant 1, mRNA.
TPP1	3029.6	NM_000391.2	Homo sapiens tripeptidyl peptidase I (TPP1), mRNA.
LOC644039	3017.8	XM_929431.1	PREDICTED: Homo sapiens similar to 60S ribosomal protein L10 (QM protein) (Tumor suppressor QM) (Laminin receptor homolog) (LOC644039), mRNA.
TXNIP	3015.9	NM_006472.1	Homo sapiens thioredoxin interacting protein (TXNIP), mRNA.
NELL2	3010.9	NM_006159.1	Homo sapiens NEL-like 2 (chicken) (NELL2), mRNA.
ATP5H	3006.1	NM_001003785.1	Homo sapiens ATP synthase, H+ transporting, mitochondrial F0 complex, subunit d (ATP5H), nuclear gene encoding mitochondrial protein, transcript variant 2, mRNA.
TSSC4	3001	NM_005706.2	Homo sapiens tumor suppressing subtransferable candidate 4 (TSSC4), mRNA.
ECHS1	2999.5	NM_004092.2	Homo sapiens enoyl Coenzyme A hydratase, short chain, 1, mitochondrial (ECHS1), nuclear gene encoding mitochondrial protein, mRNA.
LOC388556	2994.4	XR_039451.1	PREDICTED: Homo sapiens misc_RNA (LOC388556), miscRNA.
MAR6	2989	NM_005885.2	Homo sapiens membrane-associated ring finger (C3HC4) 6 (MARCH6), mRNA.
GPD1L	2985.2	NM_015141.2	Homo sapiens glycerol-3-phosphate dehydrogenase 1-like (GPD1L), mRNA.
FAU	2979.4	NM_001997.3	Homo sapiens Finkel-Biskis-Reilly murine sarcoma virus (FBR-MuSV) ubiquitously expressed (FAU), mRNA.
ALKBH5	2976.7	NM_017758.2	Homo sapiens alkB, alkylation repair homolog 5 (E. coli) (ALKBH5), mRNA.
GRSF1	2975.6	NM_002092.2	Homo sapiens G-rich RNA sequence binding factor 1 (GRSF1), transcript variant 2, mRNA.
DEXI	2973.8	NM_014015.3	Homo sapiens Dexi homolog (mouse) (DEXI), mRNA.
SIDT2	2965.5	NM_015996.1	Homo sapiens SID1 transmembrane family, member 2 (SIDT2), mRNA.
FAM65A	2954.2	NM_024519.2	Homo sapiens family with sequence similarity 65, member A (FAM65A), mRNA.
RPUSD4	2952.4	NM_032795.1	Homo sapiens RNA pseudouridylate synthase domain containing 4 (RPUSD4), mRNA.
FOXC1	2942.9	NM_001453.1	Homo sapiens forkhead box C1 (FOXC1), mRNA.
CNPY2	2930.5	NM_014255.4	Homo sapiens canopy 2 homolog (zebrafish) (CNPY2), mRNA.
LSM1	2930.5	NM_014462.1	Homo sapiens LSM1 homolog, U6 small nuclear RNA associated (S. cerevisiae) (LSM1), mRNA.
TSPAN9	2928.3	NM_006675.3	Homo sapiens tetraspanin 9 (TSPAN9), mRNA.
AKT1	2921	NM_005163.2	Homo sapiens v-akt murine thymoma viral oncogene homolog 1 (AKT1), transcript variant 1, mRNA.
C3orf15	2914.6	NM_033364.2	Homo sapiens chromosome 3 open reading frame 15 (C3orf15), mRNA.
TRIM8	2904.5	NM_030912.1	Homo sapiens tripartite motif-containing 8 (TRIM8), mRNA.
FEM1A	2900.3	NM_018708.1	Homo sapiens fem-1 homolog a (C. elegans) (FEM1A), mRNA.
HSD17B12	2896.5	NM_016142.1	Homo sapiens hydroxysteroid (17-beta) dehydrogenase 12 (HSD17B12), mRNA.
RPL38	2891.6	NM_001035258.1	Homo sapiens ribosomal protein L38 (RPL38), transcript variant 2, mRNA.
LOC550643	2890.5	NR_015367.2	Homo sapiens hypothetical LOC550643 (LOC550643), non-coding RNA.
YWHAH	2888.9	NM_003405.3	Homo sapiens tyrosine 3-monooxygenase/tryptophan 5-monooxygenase activation protein, eta polypeptide (YWHAH), mRNA.
BAMBI	2882.9	NM_012342.2	Homo sapiens BMP and activin membrane-bound inhibitor homolog (Xenopus laevis) (BAMBI), mRNA.
LOC649970	2880.8	XM_939056.1	PREDICTED: Homo sapiens similar to creatine kinase, mitochondrial 1B precursor (LOC649970), mRNA.
STAT2	2879.9	NM_005419.2	Homo sapiens signal transducer and activator of transcription 2, 113kDa (STAT2), mRNA.
LOC650518	2876.2	XM_937285.1	PREDICTED: Homo sapiens similar to Proteasome subunit alpha type 6 (Proteasome iota chain) (Macropain iota chain) (Multicatalytic endopeptidase complex iota chain) (LOC650518), mRNA.
ARHGDIB	2875.2	NM_001175.4	Homo sapiens Rho GDP dissociation inhibitor (GDI) beta (ARHGDIB), mRNA.
RAB31	2867	NM_006868.2	Homo sapiens RAB31, member RAS oncogene family (RAB31), mRNA.
GTPBP4	2863.2	NM_012341.2	Homo sapiens GTP binding protein 4 (GTPBP4), mRNA.
PHPT1	2861.1	NM_014172.2	Homo sapiens phosphohistidine phosphatase 1 (PHPT1), mRNA.
SRP14	2856	NM_003134.4	Homo sapiens signal recognition particle 14kDa (homologous Alu RNA binding protein) (SRP14), mRNA.
TEKT1	2847.2	NM_053285.1	Homo sapiens tektin 1 (TEKT1), mRNA.
CTNNA1	2845.4	NM_001903.2	Homo sapiens catenin (cadherin-associated protein), alpha 1, 102kDa (CTNNA1), mRNA.
POLR2F	2840.1	NM_021974.2	Homo sapiens polymerase (RNA) II (DNA directed) polypeptide F (POLR2F), mRNA.
LYRM1	2838.8	NM_020424.2	Homo sapiens LYR motif containing 1 (LYRM1), mRNA.
SEP15	2827.5	NM_004261.3	Homo sapiens 15 kDa selenoprotein (SEP15), transcript variant 1, mRNA.
NELF	2825.7	NM_015537.3	Homo sapiens nasal embryonic LHRH factor (NELF), mRNA.
LOC646819	2823.4	XR_017610.2	PREDICTED: Homo sapiens misc_RNA (LOC646819), miscRNA.
PFKP	2820.9	NM_002627.3	Homo sapiens phosphofructokinase, platelet (PFKP), mRNA.
YARS	2819.2	NM_003680.2	Homo sapiens tyrosyl-tRNA synthetase (YARS), mRNA.
LOC389223	2818.2	XR_038221.1	PREDICTED: Homo sapiens misc_RNA (LOC389223), miscRNA.
LOC728672	2814.9	XR_015580.2	PREDICTED: Homo sapiens misc_RNA (LOC728672), miscRNA.
RPL23	2804.6	NM_000978.2	Homo sapiens ribosomal protein L23 (RPL23), mRNA.
DDX1	2801.7	NM_004939.1	Homo sapiens DEAD (Asp-Glu-Ala-Asp) box polypeptide 1 (DDX1), mRNA.
ETF1	2800.2	NM_004730.1	Homo sapiens eukaryotic translation termination factor 1 (ETF1), mRNA.
WDR42A	2795.1	NM_015726.2	Homo sapiens WD repeat domain 42A (WDR42A), mRNA.
PRLR	2783.4	NM_000949.2	Homo sapiens prolactin receptor (PRLR), mRNA.
SEC61B	2782.7	NM_006808.2	Homo sapiens Sec61 beta subunit (SEC61B), mRNA.
LOC100133931	2782.4	XM_001713654.1	PREDICTED: Homo sapiens hypothetical protein LOC100133931 (LOC100133931), mRNA.
ATP1B1	2775.2	NM_001001787.1	Homo sapiens ATPase, Na+/K+ transporting, beta 1 polypeptide (ATP1B1), transcript variant 2, mRNA.
CLCN7	2771.6	NM_001287.3	Homo sapiens chloride channel 7 (CLCN7), mRNA.
MGEA5	2769.9	NM_012215.1	Homo sapiens meningioma expressed antigen 5 (hyaluronidase) (MGEA5), mRNA.
CNN3	2769.3	NM_001839.2	Homo sapiens calponin 3, acidic (CNN3), mRNA.
PFN1	2769	NM_005022.2	Homo sapiens profilin 1 (PFN1), mRNA.
WDR18	2766.7	NM_024100.3	Homo sapiens WD repeat domain 18 (WDR18), mRNA.
PDK4	2763.9	NM_002612.2	Homo sapiens pyruvate dehydrogenase kinase, isozyme 4 (PDK4), mRNA.
PLD5	2761.5	NM_152666.1	Homo sapiens phospholipase D family, member 5 (PLD5), mRNA.
RFTN1	2758.3	NM_015150.1	Homo sapiens raftlin, lipid raft linker 1 (RFTN1), mRNA.
LOC441087	2753.7	NM_001013716.1	Homo sapiens hypothetical gene supported by AK125735 (LOC441087), mRNA.
HSD17B4	2752.7	NM_000414.1	Homo sapiens hydroxysteroid (17-beta) dehydrogenase 4 (HSD17B4), mRNA.
SNAP91	2750.3	NM_014841.1	Homo sapiens synaptosomal-associated protein, 91kDa homolog (mouse) (SNAP91), mRNA.
LEPROT	2738.8	NM_017526.2	Homo sapiens leptin receptor overlapping transcript (LEPROT), mRNA.
UQCRFS1	2737.9	NM_006003.1	Homo sapiens ubiquinol-cytochrome c reductase, Rieske iron-sulfur polypeptide 1 (UQCRFS1), mRNA.
DDOST	2734.4	NM_005216.3	Homo sapiens dolichyl-diphosphooligosaccharide-protein glycosyltransferase (DDOST), mRNA.
CCND3	2733	NM_001760.2	Homo sapiens cyclin D3 (CCND3), mRNA.
ACOX2	2727.5	NM_003500.2	Homo sapiens acyl-Coenzyme A oxidase 2, branched chain (ACOX2), mRNA.
RPL7A	2726.3	NM_000972.2	Homo sapiens ribosomal protein L7a (RPL7A), mRNA.
MSRB2	2722.6	NM_012228.2	Homo sapiens methionine sulfoxide reductase B2 (MSRB2), mRNA.
SLC1A3	2721	NM_004172.3	Homo sapiens solute carrier family 1 (glial high affinity glutamate transporter), member 3 (SLC1A3), mRNA.
CEBPD	2707.4	NM_005195.2	Homo sapiens CCAAT/enhancer binding protein (C/EBP), delta (CEBPD), mRNA.
MX1	2707.4	NM_002462.2	Homo sapiens myxovirus (influenza virus) resistance 1, interferon-inducible protein p78 (mouse) (MX1), mRNA.
DRD1IP	2705.8	NM_015722.2	Homo sapiens dopamine receptor D1 interacting protein (DRD1IP), mRNA.
SF3A3	2703.9	NM_006802.2	Homo sapiens splicing factor 3a, subunit 3, 60kDa (SF3A3), mRNA.
CKMT2	2700.8	NM_001825.1	Homo sapiens creatine kinase, mitochondrial 2 (sarcomeric) (CKMT2), nuclear gene encoding mitochondrial protein, transcript variant 1, mRNA.
VEGFB	2697.5	XM_938483.1	PREDICTED: Homo sapiens vascular endothelial growth factor B (VEGFB), mRNA.
CUX2	2693.2	NM_015267.1	Homo sapiens cut-like homeobox 2 (CUX2), mRNA.
NUCKS1	2691.6	NM_022731.2	Homo sapiens nuclear casein kinase and cyclin-dependent kinase substrate 1 (NUCKS1), mRNA.
ITGB2	2690.6	NM_000211.1	Homo sapiens integrin, beta 2 (antigen CD18 (p95), lymphocyte function-associated antigen 1; macrophage antigen 1 (mac-1) beta subunit) (ITGB2), mRNA.
CBS	2683.4	NM_000071.1	Homo sapiens cystathionine-beta-synthase (CBS), mRNA.
RHBDD2	2677.5	NM_001040456.1	Homo sapiens rhomboid domain containing 2 (RHBDD2), transcript variant 1, mRNA.
LOC646688	2677.3	XR_038043.1	PREDICTED: Homo sapiens misc_RNA (LOC646688), miscRNA.
HMG20B	2674.3	NM_006339.1	Homo sapiens high-mobility group 20B (HMG20B), mRNA.
EIF2AK1	2669.4	NM_001134335.1	Homo sapiens eukaryotic translation initiation factor 2-alpha kinase 1 (EIF2AK1), transcript variant 2, mRNA.
NXNL1	2664.4	NM_138454.1	Homo sapiens nucleoredoxin-like 1 (NXNL1), mRNA.
S100A10	2662.4	NM_002966.1	Homo sapiens S100 calcium binding protein A10 (annexin II ligand, calpactin I, light polypeptide (p11)) (S100A10), mRNA.
ARHGAP21	2658.6	NM_020824.2	Homo sapiens Rho GTPase activating protein 21 (ARHGAP21), mRNA.
SLC2A1	2657.5	NM_006516.1	Homo sapiens solute carrier family 2 (facilitated glucose transporter), member 1 (SLC2A1), mRNA.
C14orf85	2653.6	NR_002808.1	Homo sapiens chromosome 14 open reading frame 85 (C14orf85), non-coding RNA.
C16orf61	2648.4	NM_020188.2	Homo sapiens chromosome 16 open reading frame 61 (C16orf61), mRNA.
DUSP1	2642.7	NM_004417.2	Homo sapiens dual specificity phosphatase 1 (DUSP1), mRNA.
PHB	2634.5	NM_002634.2	Homo sapiens prohibitin (PHB), mRNA.
SGSM2	2628.7	NM_014853.1	Homo sapiens small G protein signaling modulator 2 (SGSM2), transcript variant 1, mRNA.
SLC20A2	2604.1	NM_006749.3	Homo sapiens solute carrier family 20 (phosphate transporter), member 2 (SLC20A2), mRNA.
LOC390345	2601.9	XR_038919.1	PREDICTED: Homo sapiens misc_RNA (LOC390345), miscRNA.
TEAD2	2598.5	NM_003598.1	Homo sapiens TEA domain family member 2 (TEAD2), mRNA.
LOC728428	2598.3	XR_015753.1	PREDICTED: Homo sapiens misc_RNA (LOC728428), miscRNA.
C16orf58	2595.3	NM_022744.1	Homo sapiens chromosome 16 open reading frame 58 (C16orf58), mRNA.
GPR137	2590.8	NM_020155.2	Homo sapiens G protein-coupled receptor 137 (GPR137), mRNA.
ACAD11	2589.1	NM_032169.3	Homo sapiens acyl-Coenzyme A dehydrogenase family, member 11 (ACAD11), mRNA.
LOC388532	2589.1	XM_371160.4	PREDICTED: Homo sapiens similar to ribosomal protein L21 (LOC388532), mRNA.
TMED1	2589	NM_006858.2	Homo sapiens transmembrane emp24 protein transport domain containing 1 (TMED1), mRNA.
ENOSF1	2567.4	NM_017512.2	Homo sapiens enolase superfamily member 1 (ENOSF1), mRNA.
PDGFRB	2561.4	NM_002609.3	Homo sapiens platelet-derived growth factor receptor, beta polypeptide (PDGFRB), mRNA.
CD99L2	2556.6	NM_134445.2	Homo sapiens CD99 molecule-like 2 (CD99L2), transcript variant 3, mRNA.
BCKDHA	2554.1	NM_000709.2	Homo sapiens branched chain keto acid dehydrogenase E1, alpha polypeptide (BCKDHA), mRNA.
FAHD2B	2550.5	NM_199336.1	Homo sapiens fumarylacetoacetate hydrolase domain containing 2B (FAHD2B), mRNA.
TMEM219	2549	NM_194280.2	Homo sapiens transmembrane protein 219 (TMEM219), transcript variant 1, mRNA.
AXUD1	2545.5	NM_033027.2	Homo sapiens AXIN1 up-regulated 1 (AXUD1), mRNA.
DNAJA1	2541.2	NM_001539.2	Homo sapiens DnaJ (Hsp40) homolog, subfamily A, member 1 (DNAJA1), mRNA.
ESYT1	2539.2	NM_015292.1	Homo sapiens extended synaptotagmin-like protein 1 (ESYT1), mRNA.
CPVL	2537.2	NM_031311.3	Homo sapiens carboxypeptidase, vitellogenic-like (CPVL), transcript variant 1, mRNA.
C6orf192	2535.8	NM_052831.2	Homo sapiens chromosome 6 open reading frame 192 (C6orf192), mRNA.
C17orf45	2535.7	NM_152350.1	Homo sapiens chromosome 17 open reading frame 45 (C17orf45), mRNA.
PDHA1	2535.6	NM_000284.1	Homo sapiens pyruvate dehydrogenase (lipoamide) alpha 1 (PDHA1), mRNA.
ACTN1	2529.7	NM_001102.2	Homo sapiens actinin, alpha 1 (ACTN1), mRNA.
LOC100132457	2526.9	XM_001721497.1	PREDICTED: Homo sapiens similar to Sm protein G (LOC100132457), mRNA.
C2orf69	2524.7	NM_153689.5	Homo sapiens chromosome 2 open reading frame 69 (C2orf69), mRNA.
FLJ10916	2524.2	NM_018271.2	Homo sapiens hypothetical protein FLJ10916 (FLJ10916), mRNA.
PIK3R2	2522.1	NM_005027.2	Homo sapiens phosphoinositide-3-kinase, regulatory subunit 2 (beta) (PIK3R2), mRNA.
LOC728553	2520.7	XR_015414.2	PREDICTED: Homo sapiens misc_RNA (LOC728553), miscRNA.
TMEM175	2514.7	NM_032326.2	Homo sapiens transmembrane protein 175 (TMEM175), mRNA.
ZMAT3	2513.3	NM_152240.1	Homo sapiens zinc finger, matrin type 3 (ZMAT3), transcript variant 2, mRNA.
LOC613037	2512.3	NR_002473.1	Homo sapiens nuclear pore complex interacting protein pseudogene (LOC613037), non-coding RNA.
ARGLU1	2510.8	NM_018011.2	Homo sapiens arginine and glutamate rich 1 (ARGLU1), mRNA.
COX7C	2503.7	NM_001867.2	Homo sapiens cytochrome c oxidase subunit VIIc (COX7C), nuclear gene encoding mitochondrial protein, mRNA.
PAF1	2502.8	NM_019088.2	Homo sapiens Paf1, RNA polymerase II associated factor, homolog (S. cerevisiae) (PAF1), mRNA.
CCDC93	2501.3	NM_019044.3	Homo sapiens coiled-coil domain containing 93 (CCDC93), mRNA.
RING1	2497.1	NM_002931.3	Homo sapiens ring finger protein 1 (RING1), mRNA.
C20orf11	2494.7	NM_017896.2	Homo sapiens chromosome 20 open reading frame 11 (C20orf11), mRNA.
ASCC2	2494.1	NM_032204.3	Homo sapiens activating signal cointegrator 1 complex subunit 2 (ASCC2), mRNA.
TYW1B	2487.4	XR_015176.2	PREDICTED: Homo sapiens misc_RNA (TYW1B), miscRNA.
LOC642755	2485.1	XM_926382.1	PREDICTED: Homo sapiens similar to DEXI, transcript variant 1 (LOC642755), mRNA.
SLC44A4	2483.6	NM_025257.1	Homo sapiens solute carrier family 44, member 4 (SLC44A4), mRNA.
GLS	2480.5	NM_014905.2	Homo sapiens glutaminase (GLS), mRNA.
RAB11FIP3	2478.5	NM_014700.2	Homo sapiens RAB11 family interacting protein 3 (class II) (RAB11FIP3), mRNA.
AIF1L	2470.7	NM_031426.2	Homo sapiens allograft inflammatory factor 1-like (AIF1L), transcript variant 1, mRNA.
TUBB2C	2461.3	NM_006088.5	Homo sapiens tubulin, beta 2C (TUBB2C), mRNA.
FAM3A	2457.1	NM_021806.1	Homo sapiens family with sequence similarity 3, member A (FAM3A), mRNA.
HSPA1A	2456.5	NM_005345.4	Homo sapiens heat shock 70kDa protein 1A (HSPA1A), mRNA.
KL	2448.1	NM_153683.2	Homo sapiens klotho (KL), transcript variant 2, mRNA.
COPA	2446.7	NM_004371.2	Homo sapiens coatomer protein complex, subunit alpha (COPA), transcript variant 2, mRNA.
LOC730246	2441.3	XR_016080.2	PREDICTED: Homo sapiens misc_RNA (LOC730246), miscRNA.
CAPS	2439.5	NM_080590.1	Homo sapiens calcyphosine (CAPS), transcript variant 2, mRNA.
PSMA6	2437.7	NM_002791.1	Homo sapiens proteasome (prosome, macropain) subunit, alpha type, 6 (PSMA6), mRNA.
OSBP	2435.7	NM_002556.2	Homo sapiens oxysterol binding protein (OSBP), mRNA.
ATP6V1D	2434.3	NM_015994.2	Homo sapiens ATPase, H+ transporting, lysosomal 34kDa, V1 subunit D (ATP6V1D), mRNA.
LOC285900	2428.2	XM_926623.1	PREDICTED: Homo sapiens similar to 60S ribosomal protein L6 (TAX-responsive enhancer element binding protein 107) (TAXREB107) (Neoplasm-related protein C140), transcript variant 3 (LOC285900), mRNA.
PPARGC1A	2425.4	NM_013261.2	Homo sapiens peroxisome proliferator-activated receptor gamma, coactivator 1 alpha (PPARGC1A), mRNA.
DCTN2	2420.9	NM_006400.3	Homo sapiens dynactin 2 (p50) (DCTN2), mRNA.
EFHA1	2418.8	NM_152726.1	Homo sapiens EF-hand domain family, member A1 (EFHA1), mRNA.
BEXL1	2406.6	XM_936467.1	PREDICTED: Homo sapiens brain expressed X-linked-like 1 (BEXL1), mRNA.
CDC42EP4	2400.2	NM_012121.4	Homo sapiens CDC42 effector protein (Rho GTPase binding) 4 (CDC42EP4), mRNA.
SDHAP2	2397	NR_003265.3	Homo sapiens succinate dehydrogenase complex, subunit A, flavoprotein pseudogene 2 (SDHAP2), non-coding RNA.
SEC16A	2397	NM_014866.1	Homo sapiens SEC16 homolog A (S. cerevisiae) (SEC16A), mRNA.
LMNA	2393.7	NM_005572.2	Homo sapiens lamin A/C (LMNA), transcript variant 2, mRNA.
CRIP2	2392.7	NM_001312.2	Homo sapiens cysteine-rich protein 2 (CRIP2), mRNA.
ACAT1	2391.1	NM_000019.2	Homo sapiens acetyl-Coenzyme A acetyltransferase 1 (ACAT1), nuclear gene encoding mitochondrial protein, mRNA.
LOC100129681	2386	XM_001726834.1	PREDICTED: Homo sapiens similar to NPC-A-7 (LOC100129681), mRNA.
IFI27L2	2382.2	NM_032036.2	Homo sapiens interferon, alpha-inducible protein 27-like 2 (IFI27L2), mRNA.
MAN2B2	2378.8	NM_015274.1	Homo sapiens mannosidase, alpha, class 2B, member 2 (MAN2B2), mRNA.
MTRF1L	2378.6	NM_019041.3	Homo sapiens mitochondrial translational release factor 1-like (MTRF1L), mRNA.
ATP1B3	2378.2	NM_001679.2	PREDICTED: Homo sapiens ATPase, Na+/K+ transporting, beta 3 polypeptide, transcript variant 2 (ATP1B3), mRNA.
RRAGA	2375.9	NM_006570.4	Homo sapiens Ras-related GTP binding A (RRAGA), mRNA.
UPLP	2375	NM_001114403.1	Homo sapiens uroplakin-like protein (UPLP), mRNA.
SLC39A12	2369.1	NM_152725.1	Homo sapiens solute carrier family 39 (zinc transporter), member 12 (SLC39A12), mRNA.
SNRNP70	2366.9	NM_003089.4	Homo sapiens small nuclear ribonucleoprotein 70kDa (U1) (SNRNP70), mRNA.
SLC29A4	2365.3	NM_001040661.1	Homo sapiens solute carrier family 29 (nucleoside transporters), member 4 (SLC29A4), transcript variant 1, mRNA.
LOC648980	2354.1	XM_941280.2	PREDICTED: Homo sapiens similar to breakpoint cluster region, transcript variant 1 (LOC648980), mRNA.
CTSL1	2353	NM_145918.2	Homo sapiens cathepsin L1 (CTSL1), transcript variant 2, mRNA.
TYRP1	2351.8	NM_000550.1	Homo sapiens tyrosinase-related protein 1 (TYRP1), mRNA.
LOC730744	2349.6	NM_001017405.1	PREDICTED: Homo sapiens similar to macrophage erythroblast attacher (LOC730744), mRNA.
PTP4A2	2349.2	XM_944909.1	PREDICTED: Homo sapiens protein tyrosine phosphatase type IVA, member 2, transcript variant 6 (PTP4A2), mRNA.
RDH11	2348.7	NM_016026.2	Homo sapiens retinol dehydrogenase 11 (all-trans/9-cis/11-cis) (RDH11), mRNA.
TRAM1	2348	NM_014294.3	Homo sapiens translocation associated membrane protein 1 (TRAM1), mRNA.
RAB10	2346.6	NM_016131.2	Homo sapiens RAB10, member RAS oncogene family (RAB10), mRNA.
DSTN	2346.4	NM_006870.3	Homo sapiens destrin (actin depolymerizing factor) (DSTN), transcript variant 1, mRNA.
PLOD3	2336.2	NM_001084.4	Homo sapiens procollagen-lysine, 2-oxoglutarate 5-dioxygenase 3 (PLOD3), mRNA.
AFG3L2	2335	NM_006796.1	Homo sapiens AFG3 ATPase family gene 3-like 2 (yeast) (AFG3L2), nuclear gene encoding mitochondrial protein, mRNA.
ACO1	2333.8	NM_002197.1	Homo sapiens aconitase 1, soluble (ACO1), mRNA.
TM2D1	2333.8	NM_032027.2	Homo sapiens TM2 domain containing 1 (TM2D1), mRNA.
SFRS10	2331.3	NM_004593.1	Homo sapiens splicing factor, arginine/serine-rich 10 (transformer 2 homolog, Drosophila) (SFRS10), mRNA.
ATP2B3	2328.3	NM_001001344.1	Homo sapiens ATPase, Ca++ transporting, plasma membrane 3 (ATP2B3), transcript variant 2, mRNA.
EBNA1BP2	2327	NM_006824.1	Homo sapiens EBNA1 binding protein 2 (EBNA1BP2), mRNA.
AGA	2325.9	NM_000027.2	Homo sapiens aspartylglucosaminidase (AGA), mRNA.
WDR54	2320.3	NM_032118.2	Homo sapiens WD repeat domain 54 (WDR54), mRNA.
HIGD2A	2319.8	NM_138820.2	Homo sapiens HIG1 hypoxia inducible domain family, member 2A (HIGD2A), mRNA.
ATPAF1	2318.5	NM_022745.2	Homo sapiens ATP synthase mitochondrial F1 complex assembly factor 1 (ATPAF1), nuclear gene encoding mitochondrial protein, transcript variant 1, mRNA.
CPE	2317.4	NM_001873.1	Homo sapiens carboxypeptidase E (CPE), mRNA.
CRYAB	2313	NM_001885.1	Homo sapiens crystallin, alpha B (CRYAB), mRNA.
DDB1	2308.2	XM_943551.1	PREDICTED: Homo sapiens damage-specific DNA binding protein 1, 127kDa (DDB1), mRNA.
LOC642934	2305.8	XM_931177.1	PREDICTED: Homo sapiens hypothetical LOC642934 (LOC642934), mRNA.
KLRAQ1	2302.5	NM_001135629.1	Homo sapiens KLRAQ motif containing 1 (KLRAQ1), transcript variant 1, mRNA.
RARS	2302	NM_002887.3	Homo sapiens arginyl-tRNA synthetase (RARS), mRNA.
RBM10	2301.4	NM_005676.3	Homo sapiens RNA binding motif protein 10 (RBM10), transcript variant 1, mRNA.
WDR60	2297.5	NM_018051.2	Homo sapiens WD repeat domain 60 (WDR60), mRNA.
BOLA3	2297	NM_212552.2	Homo sapiens bolA homolog 3 (E. coli) (BOLA3), transcript variant 1, mRNA.
MTPN	2292	NM_145808.1	Homo sapiens myotrophin (MTPN), mRNA.
FCGBP	2289.7	NM_003890.1	Homo sapiens Fc fragment of IgG binding protein (FCGBP), mRNA.
C16orf93	2288.8	NM_001014979.1	Homo sapiens chromosome 16 open reading frame 93 (C16orf93), mRNA.
ANXA1	2281.2	NM_000700.1	Homo sapiens annexin A1 (ANXA1), mRNA.
UBE2M	2277.7	NM_003969.2	Homo sapiens ubiquitin-conjugating enzyme E2M (UBC12 homolog, yeast) (UBE2M), mRNA.
UBAC2	2277.4	NM_177967.2	Homo sapiens UBA domain containing 2 (UBAC2), mRNA.
HRASLS3	2276.1	NM_007069.1	Homo sapiens HRAS-like suppressor 3 (HRASLS3), mRNA.
PRR14	2273.8	NM_024031.2	Homo sapiens proline rich 14 (PRR14), mRNA.
TEX2	2269.9	NM_018469.3	Homo sapiens testis expressed 2 (TEX2), mRNA.
FBP2	2269.4	NM_003837.2	Homo sapiens fructose-1,6-bisphosphatase 2 (FBP2), mRNA.
ZFYVE21	2269.1	NM_024071.2	Homo sapiens zinc finger, FYVE domain containing 21 (ZFYVE21), mRNA.
SPHK2	2254.3	NM_020126.3	Homo sapiens sphingosine kinase 2 (SPHK2), mRNA.
RBPMS2	2251.1	NM_194272.1	Homo sapiens RNA binding protein with multiple splicing 2 (RBPMS2), mRNA.
RRAGD	2249.3	NM_021244.2	Homo sapiens Ras-related GTP binding D (RRAGD), mRNA.
C12orf10	2247.7	NM_021640.2	Homo sapiens chromosome 12 open reading frame 10 (C12orf10), mRNA.
URM1	2240.8	NM_030914.1	Homo sapiens ubiquitin related modifier 1 homolog (S. cerevisiae) (URM1), mRNA.
NUDT14	2233.7	NM_177533.2	Homo sapiens nudix (nucleoside diphosphate linked moiety X)-type motif 14 (NUDT14), mRNA.
DNAI1	2232.2	NM_012144.2	Homo sapiens dynein, axonemal, intermediate chain 1 (DNAI1), mRNA.
LOC728517	2230.6	XR_015303.2	PREDICTED: Homo sapiens misc_RNA (LOC728517), partial miscRNA.
MXRA7	2230.4	NM_001008529.1	Homo sapiens matrix-remodelling associated 7 (MXRA7), transcript variant 2, mRNA.
FNDC5	2230.2	NM_153756.1	Homo sapiens fibronectin type III domain containing 5 (FNDC5), mRNA.
TMEM47	2224.2	NM_031442.2	Homo sapiens transmembrane protein 47 (TMEM47), mRNA.
RSL24D1	2224	NM_016304.2	Homo sapiens ribosomal L24 domain containing 1 (RSL24D1), mRNA.
DUSP3	2216.4	NM_004090.2	Homo sapiens dual specificity phosphatase 3 (vaccinia virus phosphatase VH1-related) (DUSP3), mRNA.
NEDD8	2214.7	NM_006156.1	Homo sapiens neural precursor cell expressed, developmentally down-regulated 8 (NEDD8), mRNA.
RPL15	2214.1	NM_002948.2	Homo sapiens ribosomal protein L15 (RPL15), mRNA.
BRI3	2209.9	NM_015379.3	Homo sapiens brain protein I3 (BRI3), mRNA.
SUMO3	2207.3	NM_006936.2	Homo sapiens SMT3 suppressor of mif two 3 homolog 3 (S. cerevisiae) (SUMO3), mRNA.
MYH9	2204.2	NM_002473.3	Homo sapiens myosin, heavy chain 9, non-muscle (MYH9), mRNA.
SERPINE2	2204.1	NM_006216.2	Homo sapiens serpin peptidase inhibitor, clade E (nexin, plasminogen activator inhibitor type 1), member 2 (SERPINE2), mRNA.
YIF1A	2203	NM_020470.1	Homo sapiens Yip1 interacting factor homolog A (S. cerevisiae) (YIF1A), mRNA.
P4HB	2200.9	NM_000918.2	Homo sapiens prolyl 4-hydroxylase, beta polypeptide (P4HB), mRNA.
LOC399888	2200.6	XM_374880.3	PREDICTED: Homo sapiens hypothetical gene supported by BC065704 (LOC399888), mRNA.
LOC730754	2195.6	NM_001093779.2	Homo sapiens similar to ribosomal protein S18 (LOC730754), mRNA.
GADD45B	2194.4	NM_015675.1	Homo sapiens growth arrest and DNA-damage-inducible, beta (GADD45B), mRNA.
MRPS18A	2191.1	NM_018135.2	Homo sapiens mitochondrial ribosomal protein S18A (MRPS18A), nuclear gene encoding mitochondrial protein, mRNA.
NDUFB7	2190.5	NM_004146.4	Homo sapiens NADH dehydrogenase (ubiquinone) 1 beta subcomplex, 7, 18kDa (NDUFB7), nuclear gene encoding mitochondrial protein, mRNA.
RAGE	2188.3	NM_014226.1	Homo sapiens renal tumor antigen (RAGE), mRNA.
LOC652071	2182.4	XM_930113.1	PREDICTED: Homo sapiens similar to 60S ribosomal protein L23a (LOC652071), mRNA.
PRKCA	2181.9	NM_002737.2	Homo sapiens protein kinase C, alpha (PRKCA), mRNA.
RHPN2	2179.3	NM_033103.3	Homo sapiens rhophilin, Rho GTPase binding protein 2 (RHPN2), mRNA.
MRPS15	2177.6	NM_031280.2	Homo sapiens mitochondrial ribosomal protein S15 (MRPS15), nuclear gene encoding mitochondrial protein, mRNA.
C3orf10	2177.4	NM_018462.4	Homo sapiens chromosome 3 open reading frame 10 (C3orf10), mRNA.
CCDC128	2172.7	NM_152994.2	Homo sapiens coiled-coil domain containing 128 (CCDC128), mRNA.
BMS1P5	2171.4	NR_003611.2	Homo sapiens BMS1 pseudogene 5 (BMS1P5), non-coding RNA.
WDR6	2162.6	NM_018031.2	Homo sapiens WD repeat domain 6 (WDR6), mRNA.
NGFRAP1	2161.4	NM_014380.1	Homo sapiens nerve growth factor receptor (TNFRSF16) associated protein 1 (NGFRAP1), transcript variant 1, mRNA.
CTGLF3	2159	NM_001077665.1	Homo sapiens centaurin, gamma-like family, member 3 (CTGLF3), mRNA.
KBTBD2	2157	NM_015483.1	Homo sapiens kelch repeat and BTB (POZ) domain containing 2 (KBTBD2), mRNA.
MAPKAPK3	2156.6	NM_004635.3	Homo sapiens mitogen-activated protein kinase-activated protein kinase 3 (MAPKAPK3), mRNA.
RPS6KB2	2154.7	NM_003952.2	Homo sapiens ribosomal protein S6 kinase, 70kDa, polypeptide 2 (RPS6KB2), mRNA.
RPA2	2153	NM_002946.3	Homo sapiens replication protein A2, 32kDa (RPA2), mRNA.
ZNF738	2152.8	XR_040185.1	PREDICTED: Homo sapiens misc_RNA (ZNF738), partial miscRNA.
TACC1	2150.8	NM_006283.1	Homo sapiens transforming, acidic coiled-coil containing protein 1 (TACC1), mRNA.
HTRA1	2150.7	NM_002775.3	Homo sapiens HtrA serine peptidase 1 (HTRA1), mRNA.
YWHAQ	2147.1	NM_006826.2	Homo sapiens tyrosine 3-monooxygenase/tryptophan 5-monooxygenase activation protein, theta polypeptide (YWHAQ), mRNA.
ACADM	2146.3	NM_000016.2	Homo sapiens acyl-Coenzyme A dehydrogenase, C-4 to C-12 straight chain (ACADM), nuclear gene encoding mitochondrial protein, mRNA.
SLC2A12	2142.5	NM_145176.1	Homo sapiens solute carrier family 2 (facilitated glucose transporter), member 12 (SLC2A12), mRNA.
FAM46A	2142.3	NM_017633.1	Homo sapiens family with sequence similarity 46, member A (FAM46A), mRNA.
C2orf28	2141.3	NM_080592.2	Homo sapiens chromosome 2 open reading frame 28 (C2orf28), transcript variant 2, mRNA.
POLR2I	2135.1	NM_006233.4	Homo sapiens polymerase (RNA) II (DNA directed) polypeptide I, 14.5kDa (POLR2I), mRNA.
YBX1	2128.8	NM_004559.3	Homo sapiens Y box binding protein 1 (YBX1), mRNA.
STOM	2122.1	NM_004099.4	Homo sapiens stomatin (STOM), transcript variant 1, mRNA.
AHSA2	2113.3	NM_152392.1	Homo sapiens AHA1, activator of heat shock 90kDa protein ATPase homolog 2 (yeast) (AHSA2), mRNA.
CYFIP2	2110.4	NM_001037333.1	Homo sapiens cytoplasmic FMR1 interacting protein 2 (CYFIP2), transcript variant 1, mRNA.
TBCA	2109.6	NM_004607.1	Homo sapiens tubulin folding cofactor A (TBCA), mRNA.
BOP1	2108.7	NM_015201.3	Homo sapiens block of proliferation 1 (BOP1), mRNA.
SYDE1	2106.2	NM_033025.4	Homo sapiens synapse defective 1, Rho GTPase, homolog 1 (C. elegans) (SYDE1), mRNA.
NFIB	2102	NM_005596.1	Homo sapiens nuclear factor I/B (NFIB), mRNA.
GPS1	2100.5	NM_004127.4	Homo sapiens G protein pathway suppressor 1 (GPS1), transcript variant 2, mRNA.
APOD	2100.2	NM_001647.2	Homo sapiens apolipoprotein D (APOD), mRNA.
TOMM40	2097	NM_006114.1	Homo sapiens translocase of outer mitochondrial membrane 40 homolog (yeast) (TOMM40), nuclear gene encoding mitochondrial protein, mRNA.
PTPLAD1	2095.2	XM_941966.1	Homo sapiens protein tyrosine phosphatase-like A domain containing 1 (PTPLAD1), mRNA.
B3GNT1	2087.5	NM_006876.2	Homo sapiens UDP-GlcNAc:betaGal beta-1,3-N-acetylglucosaminyltransferase 1 (B3GNT1), mRNA.
ECH1	2085.8	NM_001398.2	Homo sapiens enoyl Coenzyme A hydratase 1, peroxisomal (ECH1), mRNA.
ZC3HC1	2084.8	NM_016478.3	Homo sapiens zinc finger, C3HC-type containing 1 (ZC3HC1), mRNA.
LOC728537	2080.4	XR_041703.1	PREDICTED: Homo sapiens misc_RNA (LOC728537), miscRNA.
EIF4G3	2077.5	NM_003760.2	Homo sapiens eukaryotic translation initiation factor 4 gamma, 3 (EIF4G3), mRNA.
DPP7	2076	NM_013379.2	Homo sapiens dipeptidyl-peptidase 7 (DPP7), mRNA.
MAN1B1	2075.7	NM_016219.2	Homo sapiens mannosidase, alpha, class 1B, member 1 (MAN1B1), mRNA.
RPRM	2074.9	NM_019845.2	Homo sapiens reprimo, TP53 dependent G2 arrest mediator candidate (RPRM), mRNA.
NRBP2	2074.6	NM_178564.2	Homo sapiens nuclear receptor binding protein 2 (NRBP2), mRNA.
FABP5L2	2074.4	XM_001721172.1	PREDICTED: Homo sapiens fatty acid binding protein 5-like 2 (FABP5L2), mRNA.
RPN1	2073.3	NM_002950.3	Homo sapiens ribophorin I (RPN1), mRNA.
PSMB3	2069.9	NM_002795.2	Homo sapiens proteasome (prosome, macropain) subunit, beta type, 3 (PSMB3), mRNA.
ROBLD3	2069.8	NM_014017.2	Homo sapiens roadblock domain containing 3 (ROBLD3), mRNA.
GBP2	2068.1	NM_004120.3	Homo sapiens guanylate binding protein 2, interferon-inducible (GBP2), mRNA.
BCL2L13	2065.3	NM_015367.2	Homo sapiens BCL2-like 13 (apoptosis facilitator) (BCL2L13), nuclear gene encoding mitochondrial protein, mRNA.
TSPAN31	2065.2	NM_005981.3	Homo sapiens tetraspanin 31 (TSPAN31), mRNA.
FLJ42875	2058.9	XM_932794.1	PREDICTED: Homo sapiens FLJ42875 protein, transcript variant 2 (FLJ42875), mRNA.
D2HGDH	2054.7	NM_152783.3	Homo sapiens D-2-hydroxyglutarate dehydrogenase (D2HGDH), nuclear gene encoding mitochondrial protein, mRNA.
SF3B2	2050.4	NM_006842.2	Homo sapiens splicing factor 3b, subunit 2, 145kDa (SF3B2), mRNA.
LOC100128288	2050.1	NR_024447.1	Homo sapiens hypothetical protein LOC100128288 (LOC100128288), non-coding RNA.
OCIAD1	2048.3	NM_017830.1	Homo sapiens OCIA domain containing 1 (OCIAD1), mRNA.
LOC388339	2045.7	XM_942039.3	PREDICTED: Homo sapiens similar to ribosomal protein, transcript variant 4 (LOC388339), mRNA.
LOC643310	2044.2	XM_926656.1	PREDICTED: Homo sapiens similar to heat shock 70kD protein binding protein (LOC643310), mRNA.
PPM1F	2044.2	NM_014634.2	Homo sapiens protein phosphatase 1F (PP2C domain containing) (PPM1F), mRNA.
GGA2	2043.7	NM_015044.3	Homo sapiens golgi associated, gamma adaptin ear containing, ARF binding protein 2 (GGA2), mRNA.
HARS2	2040.7	NM_012208.2	Homo sapiens histidyl-tRNA synthetase 2, mitochondrial (putative) (HARS2), nuclear gene encoding mitochondrial protein, mRNA.
MGST2	2036.1	NM_002413.3	Homo sapiens microsomal glutathione S-transferase 2 (MGST2), mRNA.
UNC50	2034.6	NM_014044.4	Homo sapiens unc-50 homolog (C. elegans) (UNC50), mRNA.
HERC5	2025.8	NM_016323.1	Homo sapiens hect domain and RLD 5 (HERC5), mRNA.
NCSTN	2021.8	NM_015331.2	Homo sapiens nicastrin (NCSTN), mRNA.
LOC730029	2021.2	XM_001724848.1	PREDICTED: Homo sapiens similar to hCG1997137, transcript variant 3 (LOC730029), mRNA.
B9D2	2015.1	NM_030578.2	Homo sapiens B9 protein domain 2 (B9D2), mRNA.
KIAA0528	2014.7	NM_014802.1	Homo sapiens KIAA0528 (KIAA0528), mRNA.
GAPDH	2014.1	NM_002046.2	Homo sapiens glyceraldehyde-3-phosphate dehydrogenase (GAPDH), mRNA.
SPINT2	2011.5	NM_021102.2	Homo sapiens serine peptidase inhibitor, Kunitz type, 2 (SPINT2), mRNA.
LOC100132564	2008.1	XM_001713808.1	PREDICTED: Homo sapiens hypothetical protein LOC100132564 (LOC100132564), mRNA.
ARS2	2007.4	NM_182800.2	Homo sapiens arsenate resistance protein 2 (ARS2), transcript variant 2, mRNA.
CAPZA2	2005.2	NM_006136.2	Homo sapiens capping protein (actin filament) muscle Z-line, alpha 2 (CAPZA2), mRNA.
ROR2	2003.1	NM_004560.2	Homo sapiens receptor tyrosine kinase-like orphan receptor 2 (ROR2), mRNA.
NME5	2002.5	NM_003551.2	Homo sapiens non-metastatic cells 5, protein expressed in (nucleoside-diphosphate kinase) (NME5), mRNA.
COPS7A	2000.6	NM_016319.1	Homo sapiens COP9 constitutive photomorphogenic homolog subunit 7A (Arabidopsis) (COPS7A), mRNA.
CAP1	2000	NM_006367.2	Homo sapiens CAP, adenylate cyclase-associated protein 1 (yeast) (CAP1), mRNA.
CLIP3	1997.4	NM_015526.1	Homo sapiens CAP-GLY domain containing linker protein 3 (CLIP3), mRNA.
LOC100132391	1996	XM_001716455.1	PREDICTED: Homo sapiens hypothetical protein LOC100132391 (LOC100132391), mRNA.
RWDD1	1995.7	NM_016104.2	Homo sapiens RWD domain containing 1 (RWDD1), transcript variant 2, mRNA.
KIAA1191	1994.6	NM_020444.3	Homo sapiens KIAA1191 (KIAA1191), transcript variant 1, mRNA.
NDN	1988.5	NM_002487.2	Homo sapiens necdin homolog (mouse) (NDN), mRNA.
PTK2	1987	NM_153831.2	Homo sapiens PTK2 protein tyrosine kinase 2 (PTK2), transcript variant 1, mRNA.
SRRM2	1985.3	NM_016333.2	Homo sapiens serine/arginine repetitive matrix 2 (SRRM2), mRNA.
GRAMD1A	1980.8	NM_020895.2	Homo sapiens GRAM domain containing 1A (GRAMD1A), mRNA.
TMEM173	1980.5	NM_198282.1	Homo sapiens transmembrane protein 173 (TMEM173), nuclear gene encoding mitochondrial protein, mRNA.
GMFB	1979.9	NM_004124.2	Homo sapiens glia maturation factor, beta (GMFB), mRNA.
RERGL	1978.7	NM_024730.2	Homo sapiens RERG/RAS-like (RERGL), mRNA.
PPFIBP2	1973.4	NM_003621.1	Homo sapiens PTPRF interacting protein, binding protein 2 (liprin beta 2) (PPFIBP2), mRNA.
C9orf80	1969.9	NM_021218.1	Homo sapiens chromosome 9 open reading frame 80 (C9orf80), mRNA.
REXO2	1968	NM_015523.1	Homo sapiens REX2, RNA exonuclease 2 homolog (S. cerevisiae) (REXO2), mRNA.
STOX2	1965.7	NM_020225.1	Homo sapiens storkhead box 2 (STOX2), mRNA.
DRAP1	1965.2	NM_006442.2	Homo sapiens DR1-associated protein 1 (negative cofactor 2 alpha) (DRAP1), mRNA.
TMEM115	1964.4	NM_007024.4	Homo sapiens transmembrane protein 115 (TMEM115), mRNA.
BOK	1963.8	NM_032515.3	Homo sapiens BCL2-related ovarian killer (BOK), mRNA.
SPSB3	1962.2	NM_080861.3	Homo sapiens splA/ryanodine receptor domain and SOCS box containing 3 (SPSB3), mRNA.
TMCO1	1960.6	NM_019026.2	Homo sapiens transmembrane and coiled-coil domains 1 (TMCO1), mRNA.
SPARC	1957.7	NM_003118.2	Homo sapiens secreted protein, acidic, cysteine-rich (osteonectin) (SPARC), mRNA.
MRFAP1	1957.6	NM_033296.1	Homo sapiens Mof4 family associated protein 1 (MRFAP1), mRNA.
PTPN11	1957.4	NM_002834.3	Homo sapiens protein tyrosine phosphatase, non-receptor type 11 (PTPN11), mRNA.
DAZAP2	1952.3	NM_014764.2	Homo sapiens DAZ associated protein 2 (DAZAP2), mRNA.
TUFM	1950	NM_003321.3	Homo sapiens Tu translation elongation factor, mitochondrial (TUFM), nuclear gene encoding mitochondrial protein, mRNA.
TMEM9B	1948.6	NM_020644.1	Homo sapiens TMEM9 domain family, member B (TMEM9B), mRNA.
RPL17	1944.1	XM_927165.1	Homo sapiens ribosomal protein L17 (RPL17), transcript variant 2, mRNA.
CNIH4	1943.1	NM_014184.1	Homo sapiens cornichon homolog 4 (Drosophila) (CNIH4), mRNA.
NICN1	1940.7	NM_032316.2	Homo sapiens nicolin 1 (NICN1), mRNA.
TMEM141	1940.2	NM_032928.2	Homo sapiens transmembrane protein 141 (TMEM141), mRNA.
H1F0	1936.9	NM_005318.2	Homo sapiens H1 histone family, member 0 (H1F0), mRNA.
ANKRD30B	1936.4	NM_001029862.1	Homo sapiens ankyrin repeat domain 30B (ANKRD30B), mRNA.
KCNA5	1934.9	NM_002234.2	Homo sapiens potassium voltage-gated channel, shaker-related subfamily, member 5 (KCNA5), mRNA.
RPS12	1934.9	NM_001016.3	Homo sapiens ribosomal protein S12 (RPS12), mRNA.
ABHD14A	1931	NM_015407.3	Homo sapiens abhydrolase domain containing 14A (ABHD14A), mRNA.
E4F1	1929.9	NM_004424.3	Homo sapiens E4F transcription factor 1 (E4F1), mRNA.
TYK2	1929.2	NM_003331.3	Homo sapiens tyrosine kinase 2 (TYK2), mRNA.
LDHA	1924.4	NM_005566.3	Homo sapiens lactate dehydrogenase A (LDHA), transcript variant 1, mRNA.
RUSC1	1923.2	NM_014328.2	Homo sapiens RUN and SH3 domain containing 1 (RUSC1), mRNA.
ABHD8	1922.8	NM_024527.3	Homo sapiens abhydrolase domain containing 8 (ABHD8), mRNA.
FAM131A	1920.1	NM_144635.3	Homo sapiens family with sequence similarity 131, member A (FAM131A), mRNA.
TXNDC17	1918.2	NM_032731.2	Homo sapiens thioredoxin domain containing 17 (TXNDC17), mRNA.
LOC647307	1917.1	XR_039752.1	PREDICTED: Homo sapiens misc_RNA (LOC647307), miscRNA.
HSPD1	1915.7	NM_199440.1	Homo sapiens heat shock 60kDa protein 1 (chaperonin) (HSPD1), nuclear gene encoding mitochondrial protein, transcript variant 2, mRNA.
CPT1C	1914.8	NM_152359.1	Homo sapiens carnitine palmitoyltransferase 1C (CPT1C), transcript variant 2, mRNA.
SLC30A7	1914.8	NM_133496.3	Homo sapiens solute carrier family 30 (zinc transporter), member 7 (SLC30A7), mRNA.
LOC649548	1914.2	XM_929362.1	PREDICTED: Homo sapiens similar to 60S ribosomal protein L32 (LOC649548), mRNA.
METAP2	1913.5	NM_006838.2	Homo sapiens methionyl aminopeptidase 2 (METAP2), mRNA.
BRP44L	1910.3	NM_016098.1	Homo sapiens brain protein 44-like (BRP44L), mRNA.
TTC4	1908.4	NM_004623.2	Homo sapiens tetratricopeptide repeat domain 4 (TTC4), mRNA.
TOMM22	1906	NM_020243.4	Homo sapiens translocase of outer mitochondrial membrane 22 homolog (yeast) (TOMM22), nuclear gene encoding mitochondrial protein, mRNA.
BASP1	1903	NM_006317.3	Homo sapiens brain abundant, membrane attached signal protein 1 (BASP1), mRNA.
PITX1	1902.9	NM_002653.3	Homo sapiens paired-like homeodomain transcription factor 1 (PITX1), mRNA.
SLC5A6	1902.4	NM_021095.1	Homo sapiens solute carrier family 5 (sodium-dependent vitamin transporter), member 6 (SLC5A6), mRNA.
TCEB2	1901.1	NM_007108.2	Homo sapiens transcription elongation factor B (SIII), polypeptide 2 (18kDa, elongin B) (TCEB2), transcript variant 1, mRNA.
SDAD1	1900.1	NM_018115.1	Homo sapiens SDA1 domain containing 1 (SDAD1), mRNA.
SRPRB	1897.6	NM_021203.2	Homo sapiens signal recognition particle receptor, B subunit (SRPRB), mRNA.
ZDHHC8	1893.9	NM_013373.2	Homo sapiens zinc finger, DHHC-type containing 8 (ZDHHC8), mRNA.
PQLC1	1892.1	NM_025078.3	Homo sapiens PQ loop repeat containing 1 (PQLC1), mRNA.
LSM4	1889.9	NM_012321.2	Homo sapiens LSM4 homolog, U6 small nuclear RNA associated (S. cerevisiae) (LSM4), mRNA.
DIS3L	1889.7	NM_133375.2	Homo sapiens DIS3 mitotic control homolog (S. cerevisiae)-like (DIS3L), mRNA.
PDCD4	1889.4	NM_145341.2	Homo sapiens programmed cell death 4 (neoplastic transformation inhibitor) (PDCD4), transcript variant 2, mRNA.
ALDH7A1	1886.4	XM_937964.1	Homo sapiens aldehyde dehydrogenase 7 family, member A1 (ALDH7A1), mRNA.
PSMB10	1886.3	NM_002801.2	Homo sapiens proteasome (prosome, macropain) subunit, beta type, 10 (PSMB10), mRNA.
LITAF	1885.5	NM_004862.2	Homo sapiens lipopolysaccharide-induced TNF factor (LITAF), mRNA.
LSM2	1884.2	NM_021177.3	Homo sapiens LSM2 homolog, U6 small nuclear RNA associated (S. cerevisiae) (LSM2), mRNA.
SAR1A	1884.2	NM_020150.3	Homo sapiens SAR1 gene homolog A (S. cerevisiae) (SAR1A), mRNA.
PIGQ	1883	NM_004204.2	Homo sapiens phosphatidylinositol glycan anchor biosynthesis, class Q (PIGQ), transcript variant 2, mRNA.
PCMTD1	1877.5	NM_052937.1	Homo sapiens protein-L-isoaspartate (D-aspartate) O-methyltransferase domain containing 1 (PCMTD1), mRNA.
COMMD1	1876.8	NM_152516.2	Homo sapiens copper metabolism (Murr1) domain containing 1 (COMMD1), mRNA.
LUZP1	1876.5	NM_033631.2	Homo sapiens leucine zipper protein 1 (LUZP1), mRNA.
SH3BGRL2	1876.4	NM_031469.1	Homo sapiens SH3 domain binding glutamic acid-rich protein like 2 (SH3BGRL2), mRNA.
IGFBP5	1869.5	NM_000599.2	Homo sapiens insulin-like growth factor binding protein 5 (IGFBP5), mRNA.
PPP6C	1867.6	NM_002721.3	Homo sapiens protein phosphatase 6, catalytic subunit (PPP6C), mRNA.
ALDOC	1867.2	NM_005165.2	Homo sapiens aldolase C, fructose-bisphosphate (ALDOC), mRNA.
RPL9	1861.8	NM_001024921.2	Homo sapiens ribosomal protein L9 (RPL9), transcript variant 2, mRNA.
LOC100133772	1858.5	XM_001715145.1	PREDICTED: Homo sapiens similar to MCT (LOC100133772), mRNA.
RRBP1	1854.7	NM_001042576.1	Homo sapiens ribosome binding protein 1 homolog 180kDa (dog) (RRBP1), transcript variant 1, mRNA.
FAM13B	1851.5	NM_001101800.1	Homo sapiens family with sequence similarity 13, member B (FAM13B), transcript variant 2, mRNA.
ZSCAN18	1848.5	NM_023926.3	Homo sapiens zinc finger and SCAN domain containing 18 (ZSCAN18), mRNA.
CCNO	1848.1	NM_021147.2	Homo sapiens cyclin O (CCNO), mRNA.
LOC648622	1845.1	XM_937691.1	PREDICTED: Homo sapiens similar to ribosomal protein S27 (LOC648622), mRNA.
CLDN3	1840.3	NM_001306.2	Homo sapiens claudin 3 (CLDN3), mRNA.
SH3GLB2	1839.2	NM_020145.2	Homo sapiens SH3-domain GRB2-like endophilin B2 (SH3GLB2), mRNA.
FLJ44124	1836	NM_001039755.1	Homo sapiens hypothetical protein LOC641737 (FLJ44124), mRNA.
ADHFE1	1835.6	NM_144650.1	Homo sapiens alcohol dehydrogenase, iron containing, 1 (ADHFE1), nuclear gene encoding mitochondrial protein, mRNA.
C9orf78	1835.1	NM_016482.2	Homo sapiens chromosome 9 open reading frame 78 (C9orf78), mRNA.
LOC642333	1833.5	XM_939884.1	PREDICTED: Homo sapiens similar to M-phase phosphoprotein, mpp8 (LOC642333), mRNA.
C21orf2	1829.4	NM_004928.1	Homo sapiens chromosome 21 open reading frame 2 (C21orf2), mRNA.
IMP3	1829.4	NM_018285.2	Homo sapiens IMP3, U3 small nucleolar ribonucleoprotein, homolog (yeast) (IMP3), mRNA.
HYAL1	1824.4	NM_007312.3	Homo sapiens hyaluronoglucosaminidase 1 (HYAL1), transcript variant 1, mRNA.
NAGK	1820.9	NM_017567.2	Homo sapiens N-acetylglucosamine kinase (NAGK), mRNA.
BLCAP	1820	NM_006698.2	Homo sapiens bladder cancer associated protein (BLCAP), mRNA.
CST3	1817.7	NM_000099.2	Homo sapiens cystatin C (CST3), mRNA.
SELS	1816.3	NM_203472.1	Homo sapiens selenoprotein S (SELS), transcript variant 1, mRNA.
SRP9	1815.8	NM_003133.2	Homo sapiens signal recognition particle 9kDa (SRP9), mRNA.
ARMET	1815	NM_006010.2	Homo sapiens arginine-rich, mutated in early stage tumors (ARMET), mRNA.
DUXAP3	1814.3	NR_002220.1	Homo sapiens double homeobox A pseudogene 3 (DUXAP3) on chromosome 10.
NAT10	1813.7	NM_024662.1	Homo sapiens N-acetyltransferase 10 (GCN5-related) (NAT10), mRNA.
POLE4	1812.7	NM_019896.2	Homo sapiens polymerase (DNA-directed), epsilon 4 (p12 subunit) (POLE4), mRNA.
C4orf34	1811.7	NM_174921.1	Homo sapiens chromosome 4 open reading frame 34 (C4orf34), mRNA.
FAM62B	1811.5	NM_020728.1	Homo sapiens family with sequence similarity 62 (C2 domain containing) member B (FAM62B), mRNA.
CRYZ	1810.5	NM_001889.2	Homo sapiens crystallin, zeta (quinone reductase) (CRYZ), mRNA.
LOC645157	1809.8	XR_016770.2	PREDICTED: Homo sapiens misc_RNA (LOC645157), miscRNA.
IMP4	1807.1	NM_033416.1	Homo sapiens IMP4, U3 small nucleolar ribonucleoprotein, homolog (yeast) (IMP4), mRNA.
C7orf59	1806.5	NM_001008395.1	Homo sapiens chromosome 7 open reading frame 59 (C7orf59), mRNA.
LOC646483	1806.3	XM_930551.1	PREDICTED: Homo sapiens similar to 60S ribosomal protein L6 (TAX-responsive enhancer element binding protein 107) (TAXREB107) (Neoplasm-related protein C140), transcript variant 1 (LOC646483), mRNA.
LOC650369	1806.2	NM_021238.1	PREDICTED: Homo sapiens similar to family with sequence similarity 60, member A (LOC650369), mRNA.
HDHD2	1805.8	NM_032124.3	Homo sapiens haloacid dehalogenase-like hydrolase domain containing 2 (HDHD2), mRNA.
CREB1	1801.4	NM_134442.2	Homo sapiens cAMP responsive element binding protein 1 (CREB1), transcript variant B, mRNA.
RDH14	1800.2	NM_020905.1	Homo sapiens retinol dehydrogenase 14 (all-trans/9-cis/11-cis) (RDH14), mRNA.
PCCB	1797.7	NM_000532.2	Homo sapiens propionyl Coenzyme A carboxylase, beta polypeptide (PCCB), nuclear gene encoding mitochondrial protein, mRNA.
VPS37C	1792.1	NM_017966.4	Homo sapiens vacuolar protein sorting 37 homolog C (S. cerevisiae) (VPS37C), mRNA.
XYLT2	1789.7	NM_022167.1	Homo sapiens xylosyltransferase II (XYLT2), mRNA.
EIF3A	1787.8	NM_003750.1	Homo sapiens eukaryotic translation initiation factor 3, subunit A (EIF3A), mRNA.
AKR1C3	1785.2	NM_003739.4	Homo sapiens aldo-keto reductase family 1, member C3 (3-alpha hydroxysteroid dehydrogenase, type II) (AKR1C3), mRNA.
ANXA2	1784.4	NM_001002858.1	Homo sapiens annexin A2 (ANXA2), transcript variant 1, mRNA.
RBP1	1779.9	NM_002899.2	Homo sapiens retinol binding protein 1, cellular (RBP1), mRNA.
ANXA5	1778.1	NM_001154.2	Homo sapiens annexin A5 (ANXA5), mRNA.
KCNJ8	1776.8	NM_004982.2	Homo sapiens potassium inwardly-rectifying channel, subfamily J, member 8 (KCNJ8), mRNA.
RPL14	1775.9	NM_001034996.1	Homo sapiens ribosomal protein L14 (RPL14), transcript variant 1, mRNA.
VIM	1773.7	NM_003380.2	Homo sapiens vimentin (VIM), mRNA.
GPX4	1772.9	NM_001039847.1	Homo sapiens glutathione peroxidase 4 (phospholipid hydroperoxidase) (GPX4), transcript variant 2, mRNA.
CCDC56	1769.4	XR_000628.1	PREDICTED: Homo sapiens coiled-coil domain containing 56 (CCDC56), misc RNA.
DDIT4	1766.7	NM_019058.2	Homo sapiens DNA-damage-inducible transcript 4 (DDIT4), mRNA.
PLEKHM2	1765.6	XM_290944.4	Homo sapiens pleckstrin homology domain containing, family M (with RUN domain) member 2 (PLEKHM2), mRNA.
ZMIZ1	1765.4	NM_020338.2	Homo sapiens zinc finger, MIZ-type containing 1 (ZMIZ1), mRNA.
C20orf20	1765.1	NM_018270.3	Homo sapiens chromosome 20 open reading frame 20 (C20orf20), mRNA.
SLC15A4	1764.6	NM_145648.1	Homo sapiens solute carrier family 15, member 4 (SLC15A4), mRNA.
LOC389168	1763.3	XR_039278.1	PREDICTED: Homo sapiens misc_RNA (LOC389168), miscRNA.
EWSR1	1762.2	NM_013986.1	Homo sapiens Ewing sarcoma breakpoint region 1 (EWSR1), transcript variant EWS, mRNA.
NUCB2	1761.7	NM_005013.1	Homo sapiens nucleobindin 2 (NUCB2), mRNA.
PPP3CB	1759.2	NM_021132.1	Homo sapiens protein phosphatase 3 (formerly 2B), catalytic subunit, beta isoform (PPP3CB), mRNA.
LAMC1	1755.7	NM_002293.2	Homo sapiens laminin, gamma 1 (formerly LAMB2) (LAMC1), mRNA.
GCN1L1	1753.4	NM_006836.1	Homo sapiens GCN1 general control of amino-acid synthesis 1-like 1 (yeast) (GCN1L1), mRNA.
C17orf70	1751.2	NM_025161.3	Homo sapiens chromosome 17 open reading frame 70 (C17orf70), mRNA.
EIF2B5	1750.9	NM_003907.1	Homo sapiens eukaryotic translation initiation factor 2B, subunit 5 epsilon, 82kDa (EIF2B5), mRNA.
ALDH3A2	1749.3	NM_001031806.1	Homo sapiens aldehyde dehydrogenase 3 family, member A2 (ALDH3A2), transcript variant 2, mRNA.
DERA	1744.5	NM_015954.1	Homo sapiens 2-deoxyribose-5-phosphate aldolase homolog (C. elegans) (DERA), mRNA.
NDUFA2	1744.5	NM_002488.3	Homo sapiens NADH dehydrogenase (ubiquinone) 1 alpha subcomplex, 2, 8kDa (NDUFA2), mRNA.
PRPSAP1	1742.3	NM_002766.1	Homo sapiens phosphoribosyl pyrophosphate synthetase-associated protein 1 (PRPSAP1), mRNA.
CHST15	1737.9	NM_015892.2	Homo sapiens carbohydrate (N-acetylgalactosamine 4-sulfate 6-O) sulfotransferase 15 (CHST15), mRNA.
LOC388076	1736.8	XM_001722259.1	PREDICTED: Homo sapiens hypothetical LOC388076 (LOC388076), mRNA.
MFSD1	1731.9	NM_022736.1	Homo sapiens major facilitator superfamily domain containing 1 (MFSD1), mRNA.
GFM1	1731.8	NM_024996.5	Homo sapiens G elongation factor, mitochondrial 1 (GFM1), nuclear gene encoding mitochondrial protein, mRNA.
SYTL4	1729.7	NM_080737.1	Homo sapiens synaptotagmin-like 4 (granuphilin-a) (SYTL4), mRNA.
RP11-529I10.4	1727.3	NM_015448.1	Homo sapiens deleted in a mouse model of primary ciliary dyskinesia (RP11-529I10.4), mRNA.
TRAPPC5	1724.3	NM_001042462.1	Homo sapiens trafficking protein particle complex 5 (TRAPPC5), transcript variant 3, mRNA.
PCID2	1722.7	NM_018386.1	Homo sapiens PCI domain containing 2 (PCID2), mRNA.
BNIP3	1721.5	NM_004052.2	Homo sapiens BCL2/adenovirus E1B 19kDa interacting protein 3 (BNIP3), nuclear gene encoding mitochondrial protein, mRNA.
LOC100133163	1720.8	XM_001726385.1	PREDICTED: Homo sapiens similar to breakpoint cluster region (LOC100133163), mRNA.
LOC148413	1719.3	NR_015434.1	Homo sapiens hypothetical LOC148413 (LOC148413), non-coding RNA.
SNCAIP	1719.2	NM_005460.2	Homo sapiens synuclein, alpha interacting protein (SNCAIP), mRNA.
LOC100008588	1718.9	NR_003286.1	Homo sapiens 18S ribosomal RNA (LOC100008588), non-coding RNA.
AK1	1714.1	NM_000476.1	Homo sapiens adenylate kinase 1 (AK1), mRNA.
COL9A1	1709.9	NM_001851.3	Homo sapiens collagen, type IX, alpha 1 (COL9A1), transcript variant 1, mRNA.
POLR3GL	1705.5	NM_032305.1	Homo sapiens polymerase (RNA) III (DNA directed) polypeptide G (32kD)-like (POLR3GL), mRNA.
LOC440589	1704.9	NM_002952.3	PREDICTED: Homo sapiens similar to ribosomal protein S2, transcript variant 3 (LOC440589), mRNA.
SPAG8	1704.6	NM_012436.2	Homo sapiens sperm associated antigen 8 (SPAG8), transcript variant 1, mRNA.
LRRC37B2	1704.2	NR_015341.1	Homo sapiens leucine rich repeat containing 37, member B2 (LRRC37B2), non-coding RNA.
SPIRE1	1703.8	NM_020148.1	Homo sapiens spire homolog 1 (Drosophila) (SPIRE1), transcript variant 2, mRNA.
HADH	1698.8	NM_005327.1	Homo sapiens hydroxyacyl-Coenzyme A dehydrogenase (HADH), nuclear gene encoding mitochondrial protein, mRNA.
PSMA5	1696.9	NM_002790.2	Homo sapiens proteasome (prosome, macropain) subunit, alpha type, 5 (PSMA5), mRNA.
LOC255783	1696.1	XR_001409.1	Homo sapiens hypothetical protein LOC255783 (LOC255783), non-coding RNA.
HIBCH	1694.1	NM_014362.2	Homo sapiens 3-hydroxyisobutyryl-Coenzyme A hydrolase (HIBCH), nuclear gene encoding mitochondrial protein, transcript variant 2, mRNA.
TMEM14B	1692.3	NM_030969.2	Homo sapiens transmembrane protein 14B (TMEM14B), mRNA.
HLA-A	1687.5	NM_002116.5	Homo sapiens major histocompatibility complex, class I, A (HLA-A), mRNA.
HMGN4	1686.9	NM_006353.2	Homo sapiens high mobility group nucleosomal binding domain 4 (HMGN4), mRNA.
DIABLO	1684.4	NM_138930.2	Homo sapiens diablo homolog (Drosophila) (DIABLO), nuclear gene encoding mitochondrial protein, transcript variant 2, mRNA.
NT5C	1683.4	NM_014595.1	Homo sapiens 5', 3'-nucleotidase, cytosolic (NT5C), mRNA.
ZNF622	1682	NM_033414.2	Homo sapiens zinc finger protein 622 (ZNF622), mRNA.
TECR	1680.5	NM_138501.4	Homo sapiens trans-2,3-enoyl-CoA reductase (TECR), mRNA.
HCG2P7	1678.3	NR_001318.1	Homo sapiens HLA complex group 2 pseudogene 7 (HCG2P7), non-coding RNA.
CDAN1	1677.7	NM_138477.2	PREDICTED: Homo sapiens congenital dyserythropoietic anemia, type I (CDAN1), mRNA.
SLC30A9	1676.3	NM_006345.3	Homo sapiens solute carrier family 30 (zinc transporter), member 9 (SLC30A9), mRNA.
FTHL11	1675	NR_002204.1	Homo sapiens ferritin, heavy polypeptide-like 11 (FTHL11) on chromosome 8.
ATG16L1	1672.8	NM_017974.3	Homo sapiens ATG16 autophagy related 16-like 1 (S. cerevisiae) (ATG16L1), transcript variant 2, mRNA.
UBAC1	1672.3	NM_016172.2	Homo sapiens UBA domain containing 1 (UBAC1), mRNA.
COASY	1671.1	NM_025233.5	Homo sapiens Coenzyme A synthase (COASY), nuclear gene encoding mitochondrial protein, transcript variant 1, mRNA.
MRPL36	1670.4	NM_032479.2	Homo sapiens mitochondrial ribosomal protein L36 (MRPL36), nuclear gene encoding mitochondrial protein, mRNA.
CD2BP2	1670.2	NM_006110.1	Homo sapiens CD2 (cytoplasmic tail) binding protein 2 (CD2BP2), mRNA.
C11orf75	1669.3	NM_020179.1	Homo sapiens chromosome 11 open reading frame 75 (C11orf75), mRNA.
EPRS	1668.1	NM_004446.2	Homo sapiens glutamyl-prolyl-tRNA synthetase (EPRS), mRNA.
SPOP	1667.4	NM_001007228.1	Homo sapiens speckle-type POZ protein (SPOP), transcript variant 1, mRNA.
RHOC	1667.2	NM_175744.3	Homo sapiens ras homolog gene family, member C (RHOC), transcript variant 2, mRNA.
CIRBP	1666.4	NM_001280.1	Homo sapiens cold inducible RNA binding protein (CIRBP), mRNA.
PRODH	1665.3	NM_016335.2	Homo sapiens proline dehydrogenase (oxidase) 1 (PRODH), nuclear gene encoding mitochondrial protein, mRNA.
CDK5RAP3	1664.9	NM_176096.1	Homo sapiens CDK5 regulatory subunit associated protein 3 (CDK5RAP3), mRNA.
UIMC1	1664.5	NM_016290.3	Homo sapiens ubiquitin interaction motif containing 1 (UIMC1), mRNA.
GSPT1	1663.4	NM_002094.1	Homo sapiens G1 to S phase transition 1 (GSPT1), mRNA.
SLC25A28	1662.8	NM_031212.2	Homo sapiens solute carrier family 25, member 28 (SLC25A28), mRNA.
SFRS1	1656.9	NM_006924.3	Homo sapiens splicing factor, arginine/serine-rich 1 (SFRS1), transcript variant 2, mRNA.
SNX27	1653.6	NM_030918.5	Homo sapiens sorting nexin family member 27 (SNX27), mRNA.
DYNLRB2	1645.7	NM_130897.1	Homo sapiens dynein, light chain, roadblock-type 2 (DYNLRB2), mRNA.
LHPP	1643.3	NM_022126.2	Homo sapiens phospholysine phosphohistidine inorganic pyrophosphate phosphatase (LHPP), mRNA.
BCAP31	1642.3	NM_005745.6	Homo sapiens B-cell receptor-associated protein 31 (BCAP31), mRNA.
C1orf85	1641	NM_144580.1	Homo sapiens chromosome 1 open reading frame 85 (C1orf85), mRNA.
CDK5RAP2	1638.7	NM_018249.4	Homo sapiens CDK5 regulatory subunit associated protein 2 (CDK5RAP2), transcript variant 1, mRNA.
C1orf123	1637.2	NM_017887.1	Homo sapiens chromosome 1 open reading frame 123 (C1orf123), mRNA.
DDX47	1635.5	NM_016355.3	Homo sapiens DEAD (Asp-Glu-Ala-Asp) box polypeptide 47 (DDX47), transcript variant 1, mRNA.
MFSD3	1629.6	NM_138431.1	Homo sapiens major facilitator superfamily domain containing 3 (MFSD3), mRNA.
TMEM87A	1627.2	NM_015497.2	Homo sapiens transmembrane protein 87A (TMEM87A), mRNA.
EIF3G	1624.8	NM_003755.2	Homo sapiens eukaryotic translation initiation factor 3, subunit G (EIF3G), mRNA.
UBL5	1623.9	NM_001048241.1	Homo sapiens ubiquitin-like 5 (UBL5), transcript variant 2, mRNA.
DUSP19	1623.3	NM_080876.2	Homo sapiens dual specificity phosphatase 19 (DUSP19), mRNA.
ZNF593	1621.9	NM_015871.2	Homo sapiens zinc finger protein 593 (ZNF593), mRNA.
KIF1A	1621.5	NM_004321.4	Homo sapiens kinesin family member 1A (KIF1A), mRNA.
DNAJB11	1620.3	NM_016306.4	Homo sapiens DnaJ (Hsp40) homolog, subfamily B, member 11 (DNAJB11), mRNA.
COG2	1616.8	NM_007357.1	Homo sapiens component of oligomeric golgi complex 2 (COG2), mRNA.
TSEN34	1616.6	NM_024075.1	Homo sapiens tRNA splicing endonuclease 34 homolog (S. cerevisiae) (TSEN34), transcript variant 2, mRNA.
SKP1	1615.9	NM_006930.3	Homo sapiens S-phase kinase-associated protein 1 (SKP1), transcript variant 1, mRNA.
NUDT7	1615.1	NM_001105663.1	Homo sapiens nudix (nucleoside diphosphate linked moiety X)-type motif 7 (NUDT7), transcript variant 1, mRNA.
EXOSC6	1614.7	NM_058219.2	Homo sapiens exosome component 6 (EXOSC6), mRNA.
ASB1	1612.7	NM_016114.3	Homo sapiens ankyrin repeat and SOCS box-containing 1 (ASB1), mRNA.
TMEM101	1612.7	NM_032376.2	Homo sapiens transmembrane protein 101 (TMEM101), mRNA.
KIAA0174	1611.8	NM_014761.2	Homo sapiens KIAA0174 (KIAA0174), mRNA.
LAMC3	1609.6	NM_006059.2	Homo sapiens laminin, gamma 3 (LAMC3), mRNA.
MED16	1608.4	NM_005481.2	Homo sapiens mediator complex subunit 16 (MED16), mRNA.
CASC1	1608.1	NM_018272.2	Homo sapiens cancer susceptibility candidate 1 (CASC1), transcript variant 3, mRNA.
MT3	1607.5	NM_005954.2	Homo sapiens metallothionein 3 (MT3), mRNA.
B2M	1607.2	NM_004048.2	Homo sapiens beta-2-microglobulin (B2M), mRNA.
C16orf33	1606.8	NM_024571.2	Homo sapiens chromosome 16 open reading frame 33 (C16orf33), mRNA.
C7orf30	1604.4	NM_138446.1	Homo sapiens chromosome 7 open reading frame 30 (C7orf30), mRNA.
ZNF358	1602.3	NM_018083.3	Homo sapiens zinc finger protein 358 (ZNF358), mRNA.
ICT1	1600	NM_001545.1	Homo sapiens immature colon carcinoma transcript 1 (ICT1), mRNA.
ARD1A	1599.1	NM_003491.2	Homo sapiens ARD1 homolog A, N-acetyltransferase (S. cerevisiae) (ARD1A), mRNA.
C19orf56	1596.4	NM_016145.1	Homo sapiens chromosome 19 open reading frame 56 (C19orf56), mRNA.
LOC441246	1595.4	XM_496890.2	PREDICTED: Homo sapiens similar to 60S ribosomal protein L35, transcript variant 1 (LOC441246), mRNA.
TXLNA	1595.2	NM_175852.3	Homo sapiens taxilin alpha (TXLNA), mRNA.
ACTG2	1594.6	NM_001615.3	Homo sapiens actin, gamma 2, smooth muscle, enteric (ACTG2), mRNA.
AHCYL2	1594.6	NM_015328.1	Homo sapiens S-adenosylhomocysteine hydrolase-like 2 (AHCYL2), mRNA.
LTA4H	1594.6	NM_000895.1	Homo sapiens leukotriene A4 hydrolase (LTA4H), mRNA.
COMMD3	1594.1	NM_012071.2	Homo sapiens COMM domain containing 3 (COMMD3), mRNA.
SUZ12	1592.2	NM_015355.1	Homo sapiens suppressor of zeste 12 homolog (Drosophila) (SUZ12), mRNA.
DNAJA3	1588.8	NM_005147.3	Homo sapiens DnaJ (Hsp40) homolog, subfamily A, member 3 (DNAJA3), mRNA.
ARHGEF18	1582.4	NM_015318.2	Homo sapiens rho/rac guanine nucleotide exchange factor (GEF) 18 (ARHGEF18), mRNA.
TNFRSF1A	1581.9	NM_001065.2	Homo sapiens tumor necrosis factor receptor superfamily, member 1A (TNFRSF1A), mRNA.
LOC220433	1580.7	XM_930211.1	PREDICTED: Homo sapiens similar to 40S ribosomal protein S4, X isoform (LOC220433), mRNA.
NUBPL	1580	NM_025152.1	Homo sapiens nucleotide binding protein-like (NUBPL), mRNA.
ACSL1	1579.7	NM_001995.2	Homo sapiens acyl-CoA synthetase long-chain family member 1 (ACSL1), mRNA.
ARHGEF3	1579.7	NM_019555.1	Homo sapiens Rho guanine nucleotide exchange factor (GEF) 3 (ARHGEF3), mRNA.
PPP1R14A	1572.6	NM_033256.1	Homo sapiens protein phosphatase 1, regulatory (inhibitor) subunit 14A (PPP1R14A), mRNA.
PARN	1570.8	NM_002582.1	Homo sapiens poly(A)-specific ribonuclease (deadenylation nuclease) (PARN), mRNA.
SND1	1570.4	NM_014390.2	Homo sapiens staphylococcal nuclease and tudor domain containing 1 (SND1), mRNA.
CPXM2	1568.3	NM_198148.1	Homo sapiens carboxypeptidase X (M14 family), member 2 (CPXM2), mRNA.
TOMM20	1567.3	NM_014765.2	Homo sapiens translocase of outer mitochondrial membrane 20 homolog (yeast) (TOMM20), nuclear gene encoding mitochondrial protein, mRNA.
CYTSA	1565	NM_015330.1	Homo sapiens cytospin A (CYTSA), mRNA.
PSME4	1564.7	NM_014614.1	Homo sapiens proteasome (prosome, macropain) activator subunit 4 (PSME4), mRNA.
ZMPSTE24	1562.6	NM_005857.2	Homo sapiens zinc metallopeptidase (STE24 homolog, S. cerevisiae) (ZMPSTE24), mRNA.
RPSA	1561.1	NM_002295.4	Homo sapiens ribosomal protein SA (RPSA), transcript variant 1, mRNA.
C20orf30	1560.4	NM_001009923.1	Homo sapiens chromosome 20 open reading frame 30 (C20orf30), transcript variant 1, mRNA.
SPEF1	1559.2	NM_015417.2	Homo sapiens sperm flagellar 1 (SPEF1), mRNA.
HSPA5	1558.6	NM_005347.2	Homo sapiens heat shock 70kDa protein 5 (glucose-regulated protein, 78kDa) (HSPA5), mRNA.
CTSK	1556.8	NM_000396.2	Homo sapiens cathepsin K (CTSK), mRNA.
NDUFA13	1555	NM_015965.3	Homo sapiens NADH dehydrogenase (ubiquinone) 1 alpha subcomplex, 13 (NDUFA13), mRNA.
HMGCS1	1554.1	NM_002130.4	Homo sapiens 3-hydroxy-3-methylglutaryl-Coenzyme A synthase 1 (soluble) (HMGCS1), transcript variant 2, mRNA.
TUBB2B	1550.9	NM_178012.3	Homo sapiens tubulin, beta 2B (TUBB2B), mRNA.
CHCHD4	1548.9	NM_144636.1	Homo sapiens coiled-coil-helix-coiled-coil-helix domain containing 4 (CHCHD4), nuclear gene encoding mitochondrial protein, transcript variant 2, mRNA.
SIVA	1547.4	NM_006427.2	Homo sapiens CD27-binding (Siva) protein (SIVA), transcript variant 1, mRNA.
RAB11A	1547.3	NM_004663.3	Homo sapiens RAB11A, member RAS oncogene family (RAB11A), mRNA.
SMCR7L	1547.2	NM_019008.4	Homo sapiens Smith-Magenis syndrome chromosome region, candidate 7-like (SMCR7L), mRNA.
RALA	1544.6	NM_005402.2	Homo sapiens v-ral simian leukemia viral oncogene homolog A (ras related) (RALA), mRNA.
SEC11A	1543.2	NM_014300.2	Homo sapiens SEC11 homolog A (S. cerevisiae) (SEC11A), mRNA.
NARF	1542.4	NM_001038618.1	Homo sapiens nuclear prelamin A recognition factor (NARF), transcript variant 3, mRNA.
ADSL	1542.3	NM_000026.1	Homo sapiens adenylosuccinate lyase (ADSL), mRNA.
CA4	1540.3	NM_000717.2	Homo sapiens carbonic anhydrase IV (CA4), mRNA.
LMCD1	1539.1	NM_014583.2	Homo sapiens LIM and cysteine-rich domains 1 (LMCD1), mRNA.
MGC3731	1538.8	NM_024313.1	Homo sapiens hypothetical protein MGC3731 (MGC3731), mRNA.
PCCA	1536.9	NM_000282.2	Homo sapiens propionyl Coenzyme A carboxylase, alpha polypeptide (PCCA), nuclear gene encoding mitochondrial protein, transcript variant 1, mRNA.
CREB3L2	1536.2	NM_194071.2	Homo sapiens cAMP responsive element binding protein 3-like 2 (CREB3L2), mRNA.
PSMB4	1533.4	NM_002796.2	Homo sapiens proteasome (prosome, macropain) subunit, beta type, 4 (PSMB4), mRNA.
PPP1R16A	1532.5	NM_032902.5	Homo sapiens protein phosphatase 1, regulatory (inhibitor) subunit 16A (PPP1R16A), mRNA.
NME4	1532.4	NM_005009.2	Homo sapiens non-metastatic cells 4, protein expressed in (NME4), nuclear gene encoding mitochondrial protein, mRNA.
LOC387930	1530.3	XR_041075.1	PREDICTED: Homo sapiens misc_RNA (LOC387930), miscRNA.
CD68	1528.4	NM_001251.2	Homo sapiens CD68 molecule (CD68), transcript variant 1, mRNA.
HSBP1	1527.6	NM_001537.2	Homo sapiens heat shock factor binding protein 1 (HSBP1), mRNA.
PMVK	1526.5	NM_006556.2	Homo sapiens phosphomevalonate kinase (PMVK), mRNA.
ANKRD9	1526.2	NM_152326.2	Homo sapiens ankyrin repeat domain 9 (ANKRD9), mRNA.
C13orf15	1525.1	NM_014059.1	Homo sapiens chromosome 13 open reading frame 15 (C13orf15), mRNA.
CLDN11	1525.1	NM_005602.4	Homo sapiens claudin 11 (oligodendrocyte transmembrane protein) (CLDN11), mRNA.
RPS5	1524.9	NM_001009.3	Homo sapiens ribosomal protein S5 (RPS5), mRNA.
TMEM85	1523.1	NM_016454.2	Homo sapiens transmembrane protein 85 (TMEM85), mRNA.
LOC642828	1522.1	XR_016385.2	PREDICTED: Homo sapiens misc_RNA (LOC642828), miscRNA.
MDH1	1521.1	NM_005917.2	Homo sapiens malate dehydrogenase 1, NAD (soluble) (MDH1), mRNA.
LOC730323	1518.6	XM_001722097.1	PREDICTED: Homo sapiens hypothetical LOC730323 (LOC730323), mRNA.
VEZF1	1517.7	NM_007146.2	Homo sapiens vascular endothelial zinc finger 1 (VEZF1), mRNA.
PNPLA6	1516.9	NM_006702.2	Homo sapiens patatin-like phospholipase domain containing 6 (PNPLA6), mRNA.
HIBADH	1516.4	NM_152740.2	Homo sapiens 3-hydroxyisobutyrate dehydrogenase (HIBADH), mRNA.
SPA17	1513.3	NM_017425.2	Homo sapiens sperm autoantigenic protein 17 (SPA17), mRNA.
CHES1	1505.5	NM_005197.2	Homo sapiens checkpoint suppressor 1 (CHES1), mRNA.
UBE2F	1504.8	NM_080678.1	Homo sapiens ubiquitin-conjugating enzyme E2F (putative) (UBE2F), mRNA.
SC5DL	1503.6	NM_006918.3	Homo sapiens sterol-C5-desaturase (ERG3 delta-5-desaturase homolog, S. cerevisiae)-like (SC5DL), transcript variant 1, mRNA.
RPS4Y1	1503.5	NM_001008.3	Homo sapiens ribosomal protein S4, Y-linked 1 (RPS4Y1), mRNA.
HLA-E	1502.2	NM_005516.4	Homo sapiens major histocompatibility complex, class I, E (HLA-E), mRNA.
ARHGEF2	1501.5	NM_004723.2	Homo sapiens rho/rac guanine nucleotide exchange factor (GEF) 2 (ARHGEF2), mRNA.
LOC401206	1501.2	XM_376420.3	PREDICTED: Homo sapiens similar to 40S ribosomal protein S25 (LOC401206), mRNA.
CLYBL	1500.4	NM_138280.3	Homo sapiens citrate lyase beta like (CLYBL), transcript variant 1, mRNA.
SERF2	1500.3	NM_001018108.2	Homo sapiens small EDRK-rich factor 2 (SERF2), mRNA.
MUL1	1499.3	NM_024544.2	Homo sapiens mitochondrial E3 ubiquitin ligase 1 (MUL1), nuclear gene encoding mitochondrial protein, mRNA.
SNRK	1499.2	NM_017719.3	Homo sapiens SNF related kinase (SNRK), mRNA.
LOC728809	1496.1	XM_001719546.1	PREDICTED: Homo sapiens hypothetical LOC728809 (LOC728809), mRNA.
DISP1	1495.1	NM_032890.2	Homo sapiens dispatched homolog 1 (Drosophila) (DISP1), mRNA.
NDUFA8	1489.7	NM_014222.2	Homo sapiens NADH dehydrogenase (ubiquinone) 1 alpha subcomplex, 8, 19kDa (NDUFA8), nuclear gene encoding mitochondrial protein, mRNA.
NIPA1	1487.6	NM_144599.3	Homo sapiens non imprinted in Prader-Willi/Angelman syndrome 1 (NIPA1), mRNA.
HEYL	1487.5	NM_014571.2	Homo sapiens hairy/enhancer-of-split related with YRPW motif-like (HEYL), mRNA.
FIBP	1487	NM_198897.1	Homo sapiens fibroblast growth factor (acidic) intracellular binding protein (FIBP), transcript variant 1, mRNA.
KIF1B	1484.6	NM_183416.2	Homo sapiens kinesin family member 1B (KIF1B), transcript variant 1, mRNA.
YWHAB	1484.5	NM_139323.2	Homo sapiens tyrosine 3-monooxygenase/tryptophan 5-monooxygenase activation protein, beta polypeptide (YWHAB), transcript variant 2, mRNA.
FAM175A	1482.1	NM_139076.2	Homo sapiens family with sequence similarity 175, member A (FAM175A), mRNA.
NCLN	1481	NM_020170.3	Homo sapiens nicalin homolog (zebrafish) (NCLN), mRNA.
RBM22	1479.5	NM_018047.1	Homo sapiens RNA binding motif protein 22 (RBM22), mRNA.
ITPKB	1478.5	NM_002221.2	Homo sapiens inositol 1,4,5-trisphosphate 3-kinase B (ITPKB), mRNA.
LOC645387	1477.3	XR_019447.2	PREDICTED: Homo sapiens misc_RNA (LOC645387), miscRNA.
NOP58	1477.3	NM_015934.3	Homo sapiens NOP58 ribonucleoprotein homolog (yeast) (NOP58), mRNA.
FAM173A	1477	NM_023933.1	Homo sapiens family with sequence similarity 173, member A (FAM173A), mRNA.
PPA1	1471.7	NM_021129.2	Homo sapiens pyrophosphatase (inorganic) 1 (PPA1), mRNA.
LOC441876	1469.2	XM_946278.1	PREDICTED: Homo sapiens similar to 40S ribosomal protein S16, transcript variant 2 (LOC441876), mRNA.
TMSB10	1469.1	NM_021103.3	Homo sapiens thymosin beta 10 (TMSB10), mRNA.
LOC641814	1468.3	XM_935998.3	PREDICTED: Homo sapiens similar to Ribosomal protein L6, transcript variant 7 (LOC641814), mRNA.
IFNGR2	1468	NM_005534.2	Homo sapiens interferon gamma receptor 2 (interferon gamma transducer 1) (IFNGR2), mRNA.
GNL2	1466.4	NM_013285.1	Homo sapiens guanine nucleotide binding protein-like 2 (nucleolar) (GNL2), mRNA.
UROS	1462.9	NM_000375.1	Homo sapiens uroporphyrinogen III synthase (congenital erythropoietic porphyria) (UROS), mRNA.
LZTFL1	1462.7	NM_020347.2	Homo sapiens leucine zipper transcription factor-like 1 (LZTFL1), mRNA.
ARL16	1462.1	XM_290777.4	Homo sapiens ADP-ribosylation factor-like 16 (ARL16), mRNA.
NQO1	1462.1	NM_000903.2	Homo sapiens NAD(P)H dehydrogenase, quinone 1 (NQO1), transcript variant 1, mRNA.
NMRAL1	1461.3	NM_020677.2	Homo sapiens NmrA-like family domain containing 1 (NMRAL1), mRNA.
ACLY	1460.6	NM_198830.1	Homo sapiens ATP citrate lyase (ACLY), transcript variant 1, mRNA.
EIF3H	1460.1	NM_003756.1	Homo sapiens eukaryotic translation initiation factor 3, subunit H (EIF3H), mRNA.
PPP1CC	1458.9	NM_002710.1	Homo sapiens protein phosphatase 1, catalytic subunit, gamma isoform (PPP1CC), mRNA.
EFEMP1	1455.5	NM_001039348.1	Homo sapiens EGF-containing fibulin-like extracellular matrix protein 1 (EFEMP1), transcript variant 2, mRNA.
RXRA	1453.4	NM_002957.3	Homo sapiens retinoid X receptor, alpha (RXRA), mRNA.
TIMM22	1452.5	NM_013337.2	Homo sapiens translocase of inner mitochondrial membrane 22 homolog (yeast) (TIMM22), nuclear gene encoding mitochondrial protein, mRNA.
GPR177	1451.6	NM_024911.4	Homo sapiens G protein-coupled receptor 177 (GPR177), transcript variant 1, mRNA.
LOC646996	1450.4	NR_003543.1	Homo sapiens hCG2040201 (LOC646996), non-coding RNA.
SKIV2L	1448	NM_006929.4	Homo sapiens superkiller viralicidic activity 2-like (S. cerevisiae) (SKIV2L), mRNA.
LOC100128062	1447.9	XR_037874.1	PREDICTED: Homo sapiens misc_RNA (LOC100128062), miscRNA.
LOC644033	1445.5	XM_927280.1	PREDICTED: Homo sapiens similar to similar to RPL23AP7 protein (LOC644033), mRNA.
FAM98A	1445.3	NM_015475.3	Homo sapiens family with sequence similarity 98, member A (FAM98A), mRNA.
FAM158A	1443.3	NM_016049.3	Homo sapiens family with sequence similarity 158, member A (FAM158A), mRNA.
RRM1	1442.4	NM_001033.2	Homo sapiens ribonucleotide reductase M1 polypeptide (RRM1), mRNA.
NAPRT1	1441.9	NM_145201.3	Homo sapiens nicotinate phosphoribosyltransferase domain containing 1 (NAPRT1), mRNA.
SET	1441.8	NM_003011.1	Homo sapiens SET translocation (myeloid leukemia-associated) (SET), mRNA.
C17orf97	1441.6	NM_001013672.2	Homo sapiens chromosome 17 open reading frame 97 (C17orf97), mRNA.
NSFL1C	1441.5	NM_182483.1	Homo sapiens NSFL1 (p97) cofactor (p47) (NSFL1C), transcript variant 3, mRNA.
LOC90586	1440.9	XR_000544.1	PREDICTED: Homo sapiens AOC3 pseudogene (LOC90586), misc RNA.
TP53I13	1440.2	NM_138349.2	Homo sapiens tumor protein p53 inducible protein 13 (TP53I13), mRNA.
GORASP2	1439.5	NM_015530.3	Homo sapiens golgi reassembly stacking protein 2, 55kDa (GORASP2), mRNA.
MRLC2	1438.9	NM_033546.2	Homo sapiens myosin regulatory light chain MRLC2 (MRLC2), mRNA.
HEBP2	1438.8	NM_014320.2	Homo sapiens heme binding protein 2 (HEBP2), mRNA.
FTHL12	1436.4	NR_002205.1	Homo sapiens ferritin, heavy polypeptide-like 12 (FTHL12) on chromosome 9.
ANKRD35	1436.1	NM_144698.2	Homo sapiens ankyrin repeat domain 35 (ANKRD35), mRNA.
NBL1	1434.5	NM_182744.1	Homo sapiens neuroblastoma, suppression of tumorigenicity 1 (NBL1), transcript variant 1, mRNA.
SNF8	1433.7	NM_007241.2	Homo sapiens SNF8, ESCRT-II complex subunit, homolog (S. cerevisiae) (SNF8), mRNA.
FAF2	1432.5	NM_014613.1	Homo sapiens Fas associated factor family member 2 (FAF2), mRNA.
SLMAP	1431.8	NM_007159.2	Homo sapiens sarcolemma associated protein (SLMAP), mRNA.
PFDN5	1426.2	NM_002624.2	Homo sapiens prefoldin subunit 5 (PFDN5), transcript variant 1, mRNA.
DPYSL3	1425.8	NM_001387.2	Homo sapiens dihydropyrimidinase-like 3 (DPYSL3), mRNA.
LOC652624	1423.5	XM_942165.1	PREDICTED: Homo sapiens similar to 40S ribosomal protein SA (p40) (34/67 kDa laminin receptor) (LOC652624), mRNA.
DPYSL2	1420.8	NM_001386.4	Homo sapiens dihydropyrimidinase-like 2 (DPYSL2), mRNA.
STK4	1420.8	NM_006282.2	Homo sapiens serine/threonine kinase 4 (STK4), mRNA.
TTC25	1420.6	NM_031421.1	Homo sapiens tetratricopeptide repeat domain 25 (TTC25), mRNA.
MAP3K1	1417.3	XM_042066.10	Homo sapiens mitogen-activated protein kinase kinase kinase 1 (MAP3K1), mRNA.
PACSIN2	1413	NM_007229.2	Homo sapiens protein kinase C and casein kinase substrate in neurons 2 (PACSIN2), mRNA.
BRI3P1	1410.2	XR_015539.2	PREDICTED: Homo sapiens misc_RNA (BRI3P1), miscRNA.
RAB3GAP2	1407.8	NM_012414.3	Homo sapiens RAB3 GTPase activating protein subunit 2 (non-catalytic) (RAB3GAP2), mRNA.
PARP3	1406.5	NM_001003931.1	Homo sapiens poly (ADP-ribose) polymerase family, member 3 (PARP3), transcript variant 1, mRNA.
TXNDC14	1405.1	NM_015959.1	Homo sapiens thioredoxin domain containing 14 (TXNDC14), mRNA.
BTBD6	1404.4	NM_033271.1	Homo sapiens BTB (POZ) domain containing 6 (BTBD6), mRNA.
PPT1	1403.6	NM_000310.2	Homo sapiens palmitoyl-protein thioesterase 1 (ceroid-lipofuscinosis, neuronal 1, infantile) (PPT1), mRNA.
C6orf47	1403.4	NM_021184.3	Homo sapiens chromosome 6 open reading frame 47 (C6orf47), mRNA.
EIF4G2	1399.7	NM_001418.3	Homo sapiens eukaryotic translation initiation factor 4 gamma, 2 (EIF4G2), transcript variant 1, mRNA.
SRRM1	1398.3	NM_005839.2	Homo sapiens serine/arginine repetitive matrix 1 (SRRM1), mRNA.
GLTP	1396.7	NM_016433.3	Homo sapiens glycolipid transfer protein (GLTP), mRNA.
LOC642975	1395.1	XR_036988.1	PREDICTED: Homo sapiens misc_RNA (LOC642975), miscRNA.
PSMD2	1393.7	NM_002808.3	Homo sapiens proteasome (prosome, macropain) 26S subunit, non-ATPase, 2 (PSMD2), mRNA.
ERGIC3	1392.9	NM_198398.1	Homo sapiens ERGIC and golgi 3 (ERGIC3), transcript variant 1, mRNA.
COX8A	1392.8	NM_004074.2	Homo sapiens cytochrome c oxidase subunit 8A (ubiquitous) (COX8A), mRNA.
CRABP2	1392.3	NM_001878.2	Homo sapiens cellular retinoic acid binding protein 2 (CRABP2), mRNA.
EIF4H	1392	NM_022170.1	Homo sapiens eukaryotic translation initiation factor 4H (EIF4H), transcript variant 2, mRNA.
SAE1	1391.7	NM_005500.1	Homo sapiens SUMO1 activating enzyme subunit 1 (SAE1), mRNA.
RAB3GAP1	1391.2	NM_012233.1	Homo sapiens RAB3 GTPase activating protein subunit 1 (catalytic) (RAB3GAP1), mRNA.
SNTB1	1390.7	NM_021021.2	Homo sapiens syntrophin, beta 1 (dystrophin-associated protein A1, 59kDa, basic component 1) (SNTB1), mRNA.
EFCAB1	1388.5	NM_024593.2	Homo sapiens EF-hand calcium binding domain 1 (EFCAB1), mRNA.
FLJ35390	1388.5	NR_024416.1	Homo sapiens hypothetical LOC255031 (FLJ35390), transcript variant 1, non-coding RNA.
KLHL22	1388.5	NM_032775.2	Homo sapiens kelch-like 22 (Drosophila) (KLHL22), mRNA.
SPRYD3	1388.5	NM_032840.1	Homo sapiens SPRY domain containing 3 (SPRYD3), mRNA.
LOC645058	1388.4	XM_930423.1	PREDICTED: Homo sapiens similar to hepatitis B virus x-interacting protein (LOC645058), mRNA.
LOC648729	1388	XR_039144.1	PREDICTED: Homo sapiens misc_RNA (LOC648729), miscRNA.
RBM25	1387.8	NM_021239.1	Homo sapiens RNA binding motif protein 25 (RBM25), mRNA.
FAM116B	1387.4	NM_001001794.1	Homo sapiens family with sequence similarity 116, member B (FAM116B), mRNA.
KLF9	1386.6	NM_001206.2	Homo sapiens Kruppel-like factor 9 (KLF9), mRNA.
ZYG11B	1385.3	NM_024646.1	Homo sapiens zyg-11 homolog B (C. elegans) (ZYG11B), mRNA.
MED6	1384.9	NM_005466.2	Homo sapiens mediator complex subunit 6 (MED6), mRNA.
CCDC92	1383.9	NM_025140.1	Homo sapiens coiled-coil domain containing 92 (CCDC92), mRNA.
CRTC3	1383.9	NM_022769.3	Homo sapiens CREB regulated transcription coactivator 3 (CRTC3), transcript variant 1, mRNA.
HADHA	1382.6	NM_000182.3	Homo sapiens hydroxyacyl-Coenzyme A dehydrogenase/3-ketoacyl-Coenzyme A thiolase/enoyl-Coenzyme A hydratase (trifunctional protein), alpha subunit (HADHA), nuclear gene encoding mitochondrial protein, mRNA.
LOC729679	1379.8	XR_015990.2	PREDICTED: Homo sapiens misc_RNA (LOC729679), miscRNA.
CIAO1	1379.6	NM_004804.2	Homo sapiens cytosolic iron-sulfur protein assembly 1 homolog (S. cerevisiae) (CIAO1), mRNA.
RSPRY1	1379.1	NM_133368.1	Homo sapiens ring finger and SPRY domain containing 1 (RSPRY1), mRNA.
CEBPZ	1379	NM_005760.2	Homo sapiens CCAAT/enhancer binding protein (C/EBP), zeta (CEBPZ), mRNA.
FOXJ3	1378.9	NM_014947.3	Homo sapiens forkhead box J3 (FOXJ3), mRNA.
PCNP	1377.1	NM_020357.1	Homo sapiens PEST proteolytic signal containing nuclear protein (PCNP), mRNA.
TM9SF2	1374.5	NM_004800.1	Homo sapiens transmembrane 9 superfamily member 2 (TM9SF2), mRNA.
ZDHHC11	1373.5	XM_940764.1	Homo sapiens zinc finger, DHHC-type containing 11 (ZDHHC11), mRNA.
KIAA0556	1373.2	NM_015202.1	Homo sapiens KIAA0556 (KIAA0556), mRNA.
AHR	1373.1	NM_001621.2	Homo sapiens aryl hydrocarbon receptor (AHR), mRNA.
MYO10	1371.7	NM_012334.1	Homo sapiens myosin X (MYO10), mRNA.
ATG7	1368.4	NM_006395.1	Homo sapiens ATG7 autophagy related 7 homolog (S. cerevisiae) (ATG7), mRNA.
PEA15	1366.7	NM_003768.2	Homo sapiens phosphoprotein enriched in astrocytes 15 (PEA15), mRNA.
RWDD4A	1366.4	NM_152682.1	Homo sapiens RWD domain containing 4A (RWDD4A), mRNA.
LOC731049	1365.8	NM_014501.1	PREDICTED: Homo sapiens similar to Ubiquitin-conjugating enzyme E2S (Ubiquitin-conjugating enzyme E2-24 kDa) (Ubiquitin-protein ligase) (Ubiquitin carrier protein) (E2-EPF5) (LOC731049), mRNA.
CSDA	1365.5	NM_003651.3	Homo sapiens cold shock domain protein A (CSDA), mRNA.
FEZ2	1365.4	NM_005102.2	Homo sapiens fasciculation and elongation protein zeta 2 (zygin II) (FEZ2), transcript variant 1, mRNA.
CDS1	1364.7	NM_001263.2	Homo sapiens CDP-diacylglycerol synthase (phosphatidate cytidylyltransferase) 1 (CDS1), mRNA.
LOC648000	1364.2	XM_938739.1	PREDICTED: Homo sapiens similar to 60S ribosomal protein L7, transcript variant 1 (LOC648000), mRNA.
MYO5C	1362.4	NM_018728.1	Homo sapiens myosin VC (MYO5C), mRNA.
FVT1	1360.4	NM_002035.1	Homo sapiens follicular lymphoma variant translocation 1 (FVT1), mRNA.
UXT	1360.4	NM_004182.2	Homo sapiens ubiquitously-expressed transcript (UXT), transcript variant 2, mRNA.
HIATL2	1359	NR_002894.1	Homo sapiens hippocampus abundant transcript-like 2 (HIATL2), non-coding RNA.
KIFAP3	1358.6	NM_014970.2	Homo sapiens kinesin-associated protein 3 (KIFAP3), mRNA.
PLA2G4B	1353.1	NM_005090.1	Homo sapiens phospholipase A2, group IVB (cytosolic) (PLA2G4B), mRNA.
PAFAH1B3	1349.1	NM_002573.2	Homo sapiens platelet-activating factor acetylhydrolase, isoform Ib, gamma subunit 29kDa (PAFAH1B3), mRNA.
SERINC1	1348.2	NM_020755.2	Homo sapiens serine incorporator 1 (SERINC1), mRNA.
ISCU	1347.2	NM_213595.1	Homo sapiens iron-sulfur cluster scaffold homolog (E. coli) (ISCU), nuclear gene encoding mitochondrial protein, transcript variant 2, mRNA.
MRPL41	1347	NM_032477.1	Homo sapiens mitochondrial ribosomal protein L41 (MRPL41), nuclear gene encoding mitochondrial protein, mRNA.
DNLZ	1346.4	NM_001080849.1	Homo sapiens DNL-type zinc finger (DNLZ), mRNA.
ERMP1	1344.2	NM_024896.2	Homo sapiens endoplasmic reticulum metallopeptidase 1 (ERMP1), mRNA.
TUBG2	1343.3	NM_016437.1	Homo sapiens tubulin, gamma 2 (TUBG2), mRNA.
MAP3K6	1342.9	NM_004672.3	Homo sapiens mitogen-activated protein kinase kinase kinase 6 (MAP3K6), mRNA.
CUEDC1	1341.2	NM_017949.1	Homo sapiens CUE domain containing 1 (CUEDC1), mRNA.
TOMM70A	1340.1	NM_014820.3	Homo sapiens translocase of outer mitochondrial membrane 70 homolog A (S. cerevisiae) (TOMM70A), nuclear gene encoding mitochondrial protein, mRNA.
BLZF1	1339.3	NM_003666.2	Homo sapiens basic leucine zipper nuclear factor 1 (BLZF1), mRNA.
NFKB1	1338.9	NM_003998.2	Homo sapiens nuclear factor of kappa light polypeptide gene enhancer in B-cells 1 (NFKB1), mRNA.
MRPS22	1336.7	NM_020191.2	Homo sapiens mitochondrial ribosomal protein S22 (MRPS22), nuclear gene encoding mitochondrial protein, mRNA.
LCAT	1336.1	NM_000229.1	Homo sapiens lecithin-cholesterol acyltransferase (LCAT), mRNA.
ACAD9	1335.5	NM_014049.3	Homo sapiens acyl-Coenzyme A dehydrogenase family, member 9 (ACAD9), mRNA.
BCAT2	1334.8	NM_001190.2	Homo sapiens branched chain aminotransferase 2, mitochondrial (BCAT2), nuclear gene encoding mitochondrial protein, mRNA.
OSBPL1A	1333.3	NM_018030.3	Homo sapiens oxysterol binding protein-like 1A (OSBPL1A), transcript variant OSBPL1A, mRNA.
KPNB1	1332.9	NM_002265.4	Homo sapiens karyopherin (importin) beta 1 (KPNB1), mRNA.
LOC729708	1329.5	XM_001725700.1	PREDICTED: Homo sapiens similar to rcTPI1, transcript variant 1 (LOC729708), mRNA.
SPG11	1329.3	NM_025137.2	Homo sapiens spastic paraplegia 11 (autosomal recessive) (SPG11), transcript variant 1, mRNA.
CRIP1	1328.6	NM_001311.3	Homo sapiens cysteine-rich protein 1 (intestinal) (CRIP1), mRNA.
TIAF1	1326.7	NM_004740.3	Homo sapiens TGFB1-induced anti-apoptotic factor 1 (TIAF1), mRNA.
LOC401152	1326.5	NM_001001701.1	Homo sapiens HCV F-transactivated protein 1 (LOC401152), mRNA.
ATP5D	1326.3	NM_001687.4	Homo sapiens ATP synthase, H+ transporting, mitochondrial F1 complex, delta subunit (ATP5D), nuclear gene encoding mitochondrial protein, transcript variant 1, mRNA.
EXOC7	1325.7	NM_015219.2	Homo sapiens exocyst complex component 7 (EXOC7), transcript variant 1, mRNA.
LOC647000	1325.7	XM_941325.1	PREDICTED: Homo sapiens similar to tubulin, beta 5 (LOC647000), mRNA.
C7orf68	1325.1	NM_013332.1	Homo sapiens chromosome 7 open reading frame 68 (C7orf68), transcript variant 1, mRNA.
DMAP1	1325	NM_019100.3	Homo sapiens DNA methyltransferase 1 associated protein 1 (DMAP1), transcript variant 2, mRNA.
CHMP1A	1323.7	NM_002768.1	Homo sapiens chromatin modifying protein 1A (CHMP1A), transcript variant 2, mRNA.
SDHC	1323.2	NM_001035513.1	Homo sapiens succinate dehydrogenase complex, subunit C, integral membrane protein, 15kDa (SDHC), nuclear gene encoding mitochondrial protein, transcript variant 4, mRNA.
BCMO1	1323.1	NM_017429.2	Homo sapiens beta-carotene 15,15'-monooxygenase 1 (BCMO1), mRNA.
LOC100129828	1320.5	XM_001724980.1	PREDICTED: Homo sapiens hypothetical protein LOC100129828 (LOC100129828), mRNA.
RNF181	1319.1	NM_016494.3	Homo sapiens ring finger protein 181 (RNF181), mRNA.
HAVCR2	1317.6	NM_032782.3	Homo sapiens hepatitis A virus cellular receptor 2 (HAVCR2), mRNA.
TSKU	1317.3	NM_015516.3	Homo sapiens tsukushin (TSKU), mRNA.
KIAA0831	1317	NM_014924.3	Homo sapiens KIAA0831 (KIAA0831), mRNA.
TPI1	1316.9	NM_000365.4	Homo sapiens triosephosphate isomerase 1 (TPI1), mRNA.
TMEM116	1316.6	NM_138341.1	Homo sapiens transmembrane protein 116 (TMEM116), mRNA.
F5	1314.6	NM_000130.2	Homo sapiens coagulation factor V (proaccelerin, labile factor) (F5), mRNA.
RAB11FIP1	1312.8	NM_001002233.1	Homo sapiens RAB11 family interacting protein 1 (class I) (RAB11FIP1), transcript variant 2, mRNA.
TMEM91	1311.8	NM_001042595.1	Homo sapiens transmembrane protein 91 (TMEM91), mRNA.
RNMTL1	1308.5	NM_018146.2	Homo sapiens RNA methyltransferase like 1 (RNMTL1), mRNA.
ABLIM1	1307.1	NM_001003407.1	Homo sapiens actin binding LIM protein 1 (ABLIM1), transcript variant 2, mRNA.
ARPC2	1305.6	NM_005731.2	Homo sapiens actin related protein 2/3 complex, subunit 2, 34kDa (ARPC2), transcript variant 2, mRNA.
POMGNT1	1305.2	NM_017739.1	Homo sapiens protein O-linked mannose beta1,2-N-acetylglucosaminyltransferase (POMGNT1), mRNA.
OXR1	1304.9	NM_181354.3	Homo sapiens oxidation resistance 1 (OXR1), mRNA.
LOC100129650	1303	XR_038694.1	PREDICTED: Homo sapiens misc_RNA (LOC100129650), miscRNA.
HSPA1B	1300.5	NM_005346.3	Homo sapiens heat shock 70kDa protein 1B (HSPA1B), mRNA.
IDH3B	1299.8	NM_174856.1	Homo sapiens isocitrate dehydrogenase 3 (NAD+) beta (IDH3B), nuclear gene encoding mitochondrial protein, transcript variant 3, mRNA.
SPOCK2	1299.7	NM_014767.1	Homo sapiens sparc/osteonectin, cwcv and kazal-like domains proteoglycan (testican) 2 (SPOCK2), mRNA.
DHRS3	1298.2	NM_004753.4	Homo sapiens dehydrogenase/reductase (SDR family) member 3 (DHRS3), mRNA.
MED29	1297.8	NM_017592.1	Homo sapiens mediator complex subunit 29 (MED29), mRNA.
EFEMP2	1297.3	NM_016938.1	Homo sapiens EGF-containing fibulin-like extracellular matrix protein 2 (EFEMP2), mRNA.
CUEDC2	1295.7	NM_024040.1	Homo sapiens CUE domain containing 2 (CUEDC2), mRNA.
DUSP23	1295.4	NM_017823.3	Homo sapiens dual specificity phosphatase 23 (DUSP23), mRNA.
PARL	1295	NM_018622.5	Homo sapiens presenilin associated, rhomboid-like (PARL), nuclear gene encoding mitochondrial protein, transcript variant 1, mRNA.
WDR13	1293.2	NM_017883.3	Homo sapiens WD repeat domain 13 (WDR13), mRNA.
SPAG6	1292.9	NM_172242.1	Homo sapiens sperm associated antigen 6 (SPAG6), transcript variant 2, mRNA.
C1QBP	1292.7	NM_001212.3	Homo sapiens complement component 1, q subcomponent binding protein (C1QBP), nuclear gene encoding mitochondrial protein, mRNA.
RBM47	1292.4	NM_001098634.1	Homo sapiens RNA binding motif protein 47 (RBM47), transcript variant 1, mRNA.
RPUSD2	1291	NM_152260.1	Homo sapiens RNA pseudouridylate synthase domain containing 2 (RPUSD2), mRNA.
LOC648390	1290.5	XR_037845.1	PREDICTED: Homo sapiens misc_RNA (LOC648390), miscRNA.
ZNF14	1289.9	NM_021030.2	Homo sapiens zinc finger protein 14 (ZNF14), mRNA.
NOP10	1289.5	NM_018648.2	Homo sapiens NOP10 ribonucleoprotein homolog (yeast) (NOP10), mRNA.
RBM14	1288.5	NM_006328.2	Homo sapiens RNA binding motif protein 14 (RBM14), mRNA.
COX7A2	1286.6	NM_001865.2	Homo sapiens cytochrome c oxidase subunit VIIa polypeptide 2 (liver) (COX7A2), mRNA.
GPR116	1285.7	NM_015234.3	Homo sapiens G protein-coupled receptor 116 (GPR116), transcript variant 1, mRNA.
ZNF207	1284.4	NM_003457.2	Homo sapiens zinc finger protein 207 (ZNF207), transcript variant 2, mRNA.
SAT2	1284.2	NM_133491.2	Homo sapiens spermidine/spermine N1-acetyltransferase family member 2 (SAT2), mRNA.
C17orf61	1283.1	NM_152766.2	Homo sapiens chromosome 17 open reading frame 61 (C17orf61), mRNA.
ATPBD1B	1282.7	NM_018066.2	Homo sapiens ATP binding domain 1 family, member B (ATPBD1B), mRNA.
ERI3	1282.2	NM_024066.1	Homo sapiens ERI1 exoribonuclease family member 3 (ERI3), mRNA.
DBNL	1279.7	NM_014063.5	Homo sapiens drebrin-like (DBNL), transcript variant 1, mRNA.
MCM3AP	1278	NM_003906.3	Homo sapiens minichromosome maintenance complex component 3 associated protein (MCM3AP), mRNA.
FLJ22795	1277.8	NM_025084.1	Homo sapiens hypothetical protein FLJ22795 (FLJ22795), mRNA.
C14orf179	1277.7	NM_052873.1	Homo sapiens chromosome 14 open reading frame 179 (C14orf179), mRNA.
TMEM181	1275.5	XM_941693.1	Homo sapiens transmembrane protein 181 (TMEM181), mRNA.
SLCO2A1	1274.7	NM_005630.1	Homo sapiens solute carrier organic anion transporter family, member 2A1 (SLCO2A1), mRNA.
LOC100129902	1273.4	XM_001722437.1	PREDICTED: Homo sapiens similar to mCG7602 (LOC100129902), mRNA.
HSD17B7	1269.7	NM_016371.2	Homo sapiens hydroxysteroid (17-beta) dehydrogenase 7 (HSD17B7), mRNA.
ENY2	1269.5	NM_020189.4	Homo sapiens enhancer of yellow 2 homolog (Drosophila) (ENY2), mRNA.
HVCN1	1263.9	NM_032369.2	Homo sapiens hydrogen voltage-gated channel 1 (HVCN1), transcript variant 2, mRNA.
ZFP36L1	1262.7	NM_004926.2	Homo sapiens zinc finger protein 36, C3H type-like 1 (ZFP36L1), mRNA.
MRPS26	1262.6	NM_030811.3	Homo sapiens mitochondrial ribosomal protein S26 (MRPS26), nuclear gene encoding mitochondrial protein, mRNA.
NFIX	1259.6	NM_002501.2	Homo sapiens nuclear factor I/X (CCAAT-binding transcription factor) (NFIX), mRNA.
DSG2	1258.7	NM_001943.3	Homo sapiens desmoglein 2 (DSG2), mRNA.
NDFIP1	1258.4	NM_030571.2	Homo sapiens Nedd4 family interacting protein 1 (NDFIP1), mRNA.
HSPB8	1258.1	NM_014365.2	Homo sapiens heat shock 22kDa protein 8 (HSPB8), mRNA.
WFIKKN2	1258.1	NM_175575.4	Homo sapiens WAP, follistatin/kazal, immunoglobulin, kunitz and netrin domain containing 2 (WFIKKN2), mRNA.
CHMP4A	1257.8	NM_014169.2	Homo sapiens chromatin modifying protein 4A (CHMP4A), mRNA.
ZC3H5	1255.5	XM_036115.7	PREDICTED: Homo sapiens zinc finger CCCH-type containing 5 (ZC3H5), mRNA.
ADCY9	1255.4	NM_001116.2	Homo sapiens adenylate cyclase 9 (ADCY9), mRNA.
ITGB5	1255.1	XM_944676.1	PREDICTED: Homo sapiens integrin, beta 5, transcript variant 3 (ITGB5), mRNA.
ANGEL2	1255	NM_144567.3	Homo sapiens angel homolog 2 (Drosophila) (ANGEL2), mRNA.
PAPOLA	1255	NM_032632.3	Homo sapiens poly(A) polymerase alpha (PAPOLA), mRNA.
POLR2G	1254.8	NM_002696.1	Homo sapiens polymerase (RNA) II (DNA directed) polypeptide G (POLR2G), mRNA.
DDX51	1254.1	NM_175066.2	Homo sapiens DEAD (Asp-Glu-Ala-Asp) box polypeptide 51 (DDX51), mRNA.
NDRG1	1254.1	NM_006096.2	Homo sapiens N-myc downstream regulated gene 1 (NDRG1), mRNA.
PSMA4	1253.8	NM_002789.3	Homo sapiens proteasome (prosome, macropain) subunit, alpha type, 4 (PSMA4), mRNA.
CGN	1253.4	NM_020770.1	Homo sapiens cingulin (CGN), mRNA.
TNS3	1251.8	NM_022748.9	Homo sapiens tensin 3 (TNS3), mRNA.
DYNLL1	1249.8	NM_001037494.1	Homo sapiens dynein, light chain, LC8-type 1 (DYNLL1), transcript variant 1, mRNA.
LOC25845	1249.6	NR_024158.1	Homo sapiens hypothetical LOC25845 (LOC25845), non-coding RNA.
CCDC84	1249.4	NM_198489.1	Homo sapiens coiled-coil domain containing 84 (CCDC84), mRNA.
C20orf24	1246.4	NM_199485.1	Homo sapiens chromosome 20 open reading frame 24 (C20orf24), transcript variant 2, mRNA.
SSBP2	1245.6	NM_012446.2	Homo sapiens single-stranded DNA binding protein 2 (SSBP2), mRNA.
CALM3	1242.6	NM_005184.2	Homo sapiens calmodulin 3 (phosphorylase kinase, delta) (CALM3), mRNA.
FTH1	1242.5	NM_002032.2	Homo sapiens ferritin, heavy polypeptide 1 (FTH1), mRNA.
TAGLN	1242	NM_001001522.1	Homo sapiens transgelin (TAGLN), transcript variant 1, mRNA.
FERMT2	1241	NM_006832.1	Homo sapiens fermitin family homolog 2 (Drosophila) (FERMT2), mRNA.
P15RS	1241	NM_018170.2	Homo sapiens hypothetical protein FLJ10656 (P15RS), mRNA.
LOC100128353	1240.8	XR_038849.1	PREDICTED: Homo sapiens misc_RNA (LOC100128353), miscRNA.
SLC6A16	1239.3	NM_014037.2	Homo sapiens solute carrier family 6, member 16 (SLC6A16), mRNA.
CDH2	1238.2	NM_001792.2	Homo sapiens cadherin 2, type 1, N-cadherin (neuronal) (CDH2), mRNA.
SHPK	1237	NM_013276.2	Homo sapiens sedoheptulokinase (SHPK), mRNA.
ESRRAP2	1236.9	NR_000033.2	Homo sapiens estrogen-related receptor alpha pseudogene 2 (ESRRAP2) on chromosome 13.
LOC100129268	1236.5	XM_001724965.1	PREDICTED: Homo sapiens hypothetical protein LOC100129268 (LOC100129268), mRNA.
RPAIN	1236	NM_032308.1	Homo sapiens RPA interacting protein (RPAIN), transcript variant 2, mRNA.
FAM96B	1234.6	NM_016062.1	Homo sapiens family with sequence similarity 96, member B (FAM96B), mRNA.
RP9	1233.7	NM_203288.1	Homo sapiens retinitis pigmentosa 9 (autosomal dominant) (RP9), mRNA.
SPTAN1	1233.7	NM_003127.1	Homo sapiens spectrin, alpha, non-erythrocytic 1 (alpha-fodrin) (SPTAN1), mRNA.
PICK1	1232.3	NM_012407.3	Homo sapiens protein interacting with PRKCA 1 (PICK1), transcript variant 1, mRNA.
COX6C	1232	NM_004374.2	Homo sapiens cytochrome c oxidase subunit VIc (COX6C), mRNA.
MAPK3	1231.6	NM_002746.1	Homo sapiens mitogen-activated protein kinase 3 (MAPK3), mRNA.
ARHGEF10	1230.3	NM_014629.2	Homo sapiens Rho guanine nucleotide exchange factor (GEF) 10 (ARHGEF10), mRNA.
KRT10	1228.8	NM_000421.2	Homo sapiens keratin 10 (epidermolytic hyperkeratosis; keratosis palmaris et plantaris) (KRT10), mRNA.
LOC100134504	1225.8	XM_001725687.1	PREDICTED: Homo sapiens hypothetical protein LOC100134504 (LOC100134504), mRNA.
IQCK	1224.4	NM_153208.1	Homo sapiens IQ motif containing K (IQCK), mRNA.
MRPL14	1223.4	NM_032111.2	Homo sapiens mitochondrial ribosomal protein L14 (MRPL14), nuclear gene encoding mitochondrial protein, mRNA.
CSTB	1221.8	NM_000100.2	Homo sapiens cystatin B (stefin B) (CSTB), mRNA.
MRPS24	1221	NM_032014.1	Homo sapiens mitochondrial ribosomal protein S24 (MRPS24), nuclear gene encoding mitochondrial protein, mRNA.
TBCB	1220.3	NM_001281.2	Homo sapiens tubulin folding cofactor B (TBCB), mRNA.
CAP2	1219	NM_006366.2	Homo sapiens CAP, adenylate cyclase-associated protein, 2 (yeast) (CAP2), mRNA.
UBE2D4	1218.6	NM_015983.2	Homo sapiens ubiquitin-conjugating enzyme E2D 4 (putative) (UBE2D4), mRNA.
LOC646294	1218.4	XR_019565.2	PREDICTED: Homo sapiens misc_RNA (LOC646294), miscRNA.
LMO2	1218.1	NM_005574.2	Homo sapiens LIM domain only 2 (rhombotin-like 1) (LMO2), mRNA.
COQ9	1216.3	NM_020312.1	Homo sapiens coenzyme Q9 homolog (S. cerevisiae) (COQ9), mRNA.
AKR1A1	1215.8	NM_153326.1	Homo sapiens aldo-keto reductase family 1, member A1 (aldehyde reductase) (AKR1A1), transcript variant 2, mRNA.
GUSB	1214.3	NM_000181.1	Homo sapiens glucuronidase, beta (GUSB), mRNA.
LOC729841	1213.5	XR_039304.1	PREDICTED: Homo sapiens misc_RNA (LOC729841), miscRNA.
CDR2	1213.1	NM_001802.1	Homo sapiens cerebellar degeneration-related protein 2, 62kDa (CDR2), mRNA.
UBXN1	1211.3	NM_015853.3	Homo sapiens UBX domain protein 1 (UBXN1), mRNA.
DAB2	1210.1	NM_001343.1	Homo sapiens disabled homolog 2, mitogen-responsive phosphoprotein (Drosophila) (DAB2), mRNA.
FLVCR2	1210.1	NM_017791.1	Homo sapiens feline leukemia virus subgroup C cellular receptor family, member 2 (FLVCR2), mRNA.
LOC644907	1208.8	NM_001090027.1	Homo sapiens hCG18290 (LOC644907), mRNA.
TMEM30A	1208.4	NM_018247.2	Homo sapiens transmembrane protein 30A (TMEM30A), mRNA.
DNAH1	1207.8	NM_015512.3	Homo sapiens dynein, axonemal, heavy chain 1 (DNAH1), mRNA.
LAPTM4B	1206.7	NM_018407.4	Homo sapiens lysosomal protein transmembrane 4 beta (LAPTM4B), mRNA.
TMEM147	1206.1	NM_032635.2	Homo sapiens transmembrane protein 147 (TMEM147), mRNA.
BTF3	1205.8	NM_001207.3	Homo sapiens basic transcription factor 3 (BTF3), mRNA.
MMS19	1204.9	NM_022362.4	Homo sapiens MMS19 nucleotide excision repair homolog (S. cerevisiae) (MMS19), mRNA.
RBM6	1204.1	NM_005777.1	Homo sapiens RNA binding motif protein 6 (RBM6), mRNA.
INPPL1	1204	NM_001567.2	Homo sapiens inositol polyphosphate phosphatase-like 1 (INPPL1), mRNA.
APOE	1203.5	NM_000041.2	Homo sapiens apolipoprotein E (APOE), mRNA.
MGC71993	1203.1	NM_001004333.1	Homo sapiens similar to DNA segment, Chr 11, Brigham & Womens Genetics 0434 expressed (MGC71993), mRNA.
EID2B	1199.1	NM_152361.1	Homo sapiens EP300 interacting inhibitor of differentiation 2B (EID2B), mRNA.
PCM1	1198.6	NM_006197.2	Homo sapiens pericentriolar material 1 (PCM1), mRNA.
PNKP	1198.2	NM_007254.2	Homo sapiens polynucleotide kinase 3'-phosphatase (PNKP), mRNA.
C15orf17	1197.2	NM_020447.2	Homo sapiens chromosome 15 open reading frame 17 (C15orf17), mRNA.
NAP1L4	1197	NM_005969.3	Homo sapiens nucleosome assembly protein 1-like 4 (NAP1L4), mRNA.
FDFT1	1193.8	NM_004462.3	Homo sapiens farnesyl-diphosphate farnesyltransferase 1 (FDFT1), mRNA.
LOC124512	1193	XM_940962.1	PREDICTED: Homo sapiens hypothetical protein LOC124512 (LOC124512), mRNA.
NCL	1192.4	NM_005381.2	Homo sapiens nucleolin (NCL), mRNA.
LOC389787	1191.9	XM_497072.2	PREDICTED: Homo sapiens similar to Translationally-controlled tumor protein (TCTP) (p23) (Histamine-releasing factor) (HRF) (Fortilin) (LOC389787), mRNA.
DENND2A	1191.2	NM_015689.2	Homo sapiens DENN/MADD domain containing 2A (DENND2A), mRNA.
FAM44B	1190	NM_138369.1	Homo sapiens family with sequence similarity 44, member B (FAM44B), mRNA.
NDUFA7	1188.5	NM_005001.1	Homo sapiens NADH dehydrogenase (ubiquinone) 1 alpha subcomplex, 7, 14.5kDa (NDUFA7), mRNA.
PROM1	1186.7	NM_006017.1	Homo sapiens prominin 1 (PROM1), mRNA.
YPEL5	1186.1	NM_016061.1	Homo sapiens yippee-like 5 (Drosophila) (YPEL5), mRNA.
NDUFAF2	1185.6	NM_174889.2	Homo sapiens NADH dehydrogenase (ubiquinone) 1 alpha subcomplex, assembly factor 2 (NDUFAF2), mRNA.
AYP1p1	1183.5	XR_001434.1	PREDICTED: Homo sapiens AYP1 pseudogene 1 (AYP1p1), misc RNA.
SHROOM3	1181.9	NM_020859.3	Homo sapiens shroom family member 3 (SHROOM3), mRNA.
RPL4	1181.8	NM_000968.2	Homo sapiens ribosomal protein L4 (RPL4), mRNA.
ANAPC5	1181.4	NM_016237.3	Homo sapiens anaphase promoting complex subunit 5 (ANAPC5), mRNA.
SIK3	1181.3	NM_025164.3	Homo sapiens SIK family kinase 3 (SIK3), mRNA.
NAPB	1180.9	NM_022080.1	Homo sapiens N-ethylmaleimide-sensitive factor attachment protein, beta (NAPB), mRNA.
LOC729843	1180.8	NM_012477.2	PREDICTED: Homo sapiens similar to WW domain binding protein 1 (LOC729843), mRNA.
RAB3IP	1180.8	NM_175624.1	Homo sapiens RAB3A interacting protein (rabin3) (RAB3IP), transcript variant beta 1, mRNA.
C6orf153	1180.5	NM_033112.2	Homo sapiens chromosome 6 open reading frame 153 (C6orf153), mRNA.
SFRS2	1178.9	NM_003016.2	Homo sapiens splicing factor, arginine/serine-rich 2 (SFRS2), mRNA.
ST6GALNAC2	1178.6	NM_006456.1	Homo sapiens ST6 (alpha-N-acetyl-neuraminyl-2,3-beta-galactosyl-1, 3)-N-acetylgalactosaminide alpha-2,6-sialyltransferase 2 (ST6GALNAC2), mRNA.
ZFP106	1178.5	NM_022473.1	Homo sapiens zinc finger protein 106 homolog (mouse) (ZFP106), mRNA.
PPCS	1178.4	NM_001077447.1	Homo sapiens phosphopantothenoylcysteine synthetase (PPCS), transcript variant 2, mRNA.
TOMM34	1178.4	NM_006809.4	Homo sapiens translocase of outer mitochondrial membrane 34 (TOMM34), nuclear gene encoding mitochondrial protein, mRNA.
MANBAL	1177.3	NM_022077.3	Homo sapiens mannosidase, beta A, lysosomal-like (MANBAL), transcript variant 2, mRNA.
FBXO21	1177	NM_033624.2	Homo sapiens F-box protein 21 (FBXO21), transcript variant 1, mRNA.
FIG4	1176.1	NM_014845.4	Homo sapiens FIG4 homolog (S. cerevisiae) (FIG4), mRNA.
GFOD2	1175	NM_030819.2	Homo sapiens glucose-fructose oxidoreductase domain containing 2 (GFOD2), mRNA.
FAM120A	1172.2	NM_014612.3	Homo sapiens family with sequence similarity 120A (FAM120A), mRNA.
COX7A2L	1170.2	NM_004718.2	Homo sapiens cytochrome c oxidase subunit VIIa polypeptide 2 like (COX7A2L), nuclear gene encoding mitochondrial protein, mRNA.
HDAC1	1169.1	NM_004964.2	Homo sapiens histone deacetylase 1 (HDAC1), mRNA.
LARP6	1168.7	NM_018357.2	Homo sapiens La ribonucleoprotein domain family, member 6 (LARP6), transcript variant 1, mRNA.
ASAP3	1168.4	NM_017707.2	Homo sapiens ArfGAP with SH3 domain, ankyrin repeat and PH domain 3 (ASAP3), mRNA.
TMBIM1	1167.8	NM_022152.4	Homo sapiens transmembrane BAX inhibitor motif containing 1 (TMBIM1), mRNA.
HIPK2	1167.3	NM_022740.2	Homo sapiens homeodomain interacting protein kinase 2 (HIPK2), mRNA.
SLC39A1	1166.8	NM_014437.3	Homo sapiens solute carrier family 39 (zinc transporter), member 1 (SLC39A1), mRNA.
LOC730994	1166.2	NM_001033053.1	PREDICTED: Homo sapiens similar to NACHT, leucine rich repeat and PYD (pyrin domain) containing 1, transcript variant 1 (LOC730994), mRNA.
SIX5	1164.4	NM_175875.3	Homo sapiens SIX homeobox 5 (SIX5), mRNA.
LOC100128731	1163.4	NM_001134693.1	Homo sapiens dolichyl-diphosphooligosaccharide--protein glycosyltransferase subunit 4 (LOC100128731), mRNA.
KCTD10	1163	NM_031954.3	Homo sapiens potassium channel tetramerisation domain containing 10 (KCTD10), mRNA.
CCDC14	1162	NM_022757.3	Homo sapiens coiled-coil domain containing 14 (CCDC14), mRNA.
S100A6	1161.7	NM_014624.3	Homo sapiens S100 calcium binding protein A6 (S100A6), mRNA.
TM7SF2	1161.7	NM_003273.1	Homo sapiens transmembrane 7 superfamily member 2 (TM7SF2), mRNA.
MGC52000	1161.4	NM_198943.1	Homo sapiens CXYorf1-related protein (MGC52000), mRNA.
TF	1160.5	NM_001063.2	Homo sapiens transferrin (TF), mRNA.
TMEM126B	1160	NM_018480.2	Homo sapiens transmembrane protein 126B (TMEM126B), mRNA.
C6orf160	1157.2	XM_943699.1	PREDICTED: Homo sapiens chromosome 6 open reading frame 160, transcript variant 4 (C6orf160), mRNA.
C2orf70	1155.6	NM_001105519.1	Homo sapiens chromosome 2 open reading frame 70 (C2orf70), mRNA.
TSPO	1154.6	NM_007311.3	Homo sapiens translocator protein (18kDa) (TSPO), transcript variant PBR-S, mRNA.
WBP5	1153.2	NM_001006614.1	Homo sapiens WW domain binding protein 5 (WBP5), transcript variant 4, mRNA.
RBP7	1152.7	NM_052960.1	Homo sapiens retinol binding protein 7, cellular (RBP7), mRNA.
GPRC5C	1152.5	NM_022036.2	Homo sapiens G protein-coupled receptor, family C, group 5, member C (GPRC5C), transcript variant 1, mRNA.
Magmas	1147.2	NM_016069.8	Homo sapiens mitochondria-associated protein involved in granulocyte-macrophage colony-stimulating factor signal transduction (Magmas), nuclear gene encoding mitochondrial protein, mRNA.
TMEM50B	1146.9	NM_006134.4	Homo sapiens transmembrane protein 50B (TMEM50B), mRNA.
SLC11A2	1144.2	NM_000617.1	Homo sapiens solute carrier family 11 (proton-coupled divalent metal ion transporters), member 2 (SLC11A2), mRNA.
PPP1R15A	1143.5	NM_014330.2	Homo sapiens protein phosphatase 1, regulatory (inhibitor) subunit 15A (PPP1R15A), mRNA.
RPS25	1142.8	NM_001028.2	Homo sapiens ribosomal protein S25 (RPS25), mRNA.
NSMCE1	1142.7	NM_145080.2	Homo sapiens non-SMC element 1 homolog (S. cerevisiae) (NSMCE1), mRNA.
ATIC	1142.2	NM_004044.4	Homo sapiens 5-aminoimidazole-4-carboxamide ribonucleotide formyltransferase/IMP cyclohydrolase (ATIC), mRNA.
FAM108C1	1141.3	XM_051862.7	Homo sapiens family with sequence similarity 108, member C1 (FAM108C1), mRNA.
MTMR10	1140.8	NM_017762.1	Homo sapiens myotubularin related protein 10 (MTMR10), mRNA.
NOTCH3	1140.7	NM_000435.1	Homo sapiens Notch homolog 3 (Drosophila) (NOTCH3), mRNA.
RALGPS1	1139.9	NM_014636.1	Homo sapiens Ral GEF with PH domain and SH3 binding motif 1 (RALGPS1), mRNA.
STK3	1137.9	NM_006281.1	Homo sapiens serine/threonine kinase 3 (STE20 homolog, yeast) (STK3), mRNA.
RXRB	1137.5	NM_021976.3	Homo sapiens retinoid X receptor, beta (RXRB), mRNA.
FLJ22662	1136.9	NM_024829.4	Homo sapiens hypothetical protein FLJ22662 (FLJ22662), mRNA.
PCNX	1135.9	NM_014982.1	Homo sapiens pecanex homolog (Drosophila) (PCNX), mRNA.
PITPNM1	1135.6	NM_004910.1	Homo sapiens phosphatidylinositol transfer protein, membrane-associated 1 (PITPNM1), mRNA.
TMEM150A	1132.4	NM_001031738.1	Homo sapiens transmembrane protein 150A (TMEM150A), transcript variant 1, mRNA.
NIF3L1	1131.7	NM_021824.2	Homo sapiens NIF3 NGG1 interacting factor 3-like 1 (S. pombe) (NIF3L1), mRNA.
PRDX6	1131.3	NM_004905.2	Homo sapiens peroxiredoxin 6 (PRDX6), mRNA.
PMPCB	1129.8	NM_004279.1	Homo sapiens peptidase (mitochondrial processing) beta (PMPCB), nuclear gene encoding mitochondrial protein, mRNA.
DHX15	1129.1	NM_001358.2	Homo sapiens DEAH (Asp-Glu-Ala-His) box polypeptide 15 (DHX15), mRNA.
U2AF1L2	1126.9	NM_005089.1	Homo sapiens U2(RNU2) small nuclear RNA auxiliary factor 1-like 2 (U2AF1L2), mRNA.
TMEM117	1126.4	NM_032256.1	Homo sapiens transmembrane protein 117 (TMEM117), mRNA.
TRIM2	1125.7	NM_015271.2	Homo sapiens tripartite motif-containing 2 (TRIM2), mRNA.
LOC400027	1125.6	XM_378350.3	PREDICTED: Homo sapiens hypothetical gene supported by BC047417, transcript variant 2 (LOC400027), mRNA.
APEH	1125.3	NM_001640.3	Homo sapiens N-acylaminoacyl-peptide hydrolase (APEH), mRNA.
LRRC32	1124.6	NM_005512.1	Homo sapiens leucine rich repeat containing 32 (LRRC32), mRNA.
XRCC6	1121.5	NM_001469.3	Homo sapiens X-ray repair complementing defective repair in Chinese hamster cells 6 (XRCC6), mRNA.
CRKL	1121	NM_005207.2	Homo sapiens v-crk sarcoma virus CT10 oncogene homolog (avian)-like (CRKL), mRNA.
LOC644464	1120.4	XR_038490.1	PREDICTED: Homo sapiens misc_RNA (LOC644464), miscRNA.
CPSF4	1119.5	NM_001081559.1	Homo sapiens cleavage and polyadenylation specific factor 4, 30kDa (CPSF4), transcript variant 2, mRNA.
LOC730255	1118.9	XR_039376.1	PREDICTED: Homo sapiens misc_RNA (LOC730255), miscRNA.
MRPL32	1118.9	NM_031903.1	Homo sapiens mitochondrial ribosomal protein L32 (MRPL32), nuclear gene encoding mitochondrial protein, mRNA.
LOC730740	1118.6	XM_930111.1	PREDICTED: Homo sapiens similar to H3 histone, family 3B (LOC730740), mRNA.
ATP5EP2	1115.7	NR_002162.1	Homo sapiens ATP synthase, H+ transporting, mitochondrial F1 complex, epsilon subunit pseudogene 2 (ATP5EP2), transcript variant 6, non-coding RNA.
SLC35A1	1115	NM_006416.2	Homo sapiens solute carrier family 35 (CMP-sialic acid transporter), member A1 (SLC35A1), mRNA.
LOC388588	1114.6	XM_946205.1	PREDICTED: Homo sapiens hypothetical LOC388588, transcript variant 2 (LOC388588), mRNA.
COQ10A	1113	NM_144576.2	Homo sapiens coenzyme Q10 homolog A (S. cerevisiae) (COQ10A), transcript variant 1, mRNA.
TNFRSF10B	1112.2	NM_003842.3	Homo sapiens tumor necrosis factor receptor superfamily, member 10b (TNFRSF10B), transcript variant 1, mRNA.
SPR	1110.8	NM_003124.3	Homo sapiens sepiapterin reductase (7,8-dihydrobiopterin:NADP+ oxidoreductase) (SPR), mRNA.
C12orf62	1110.5	NM_032901.2	Homo sapiens chromosome 12 open reading frame 62 (C12orf62), mRNA.
HIST2H2AC	1110.5	NM_003517.2	Homo sapiens histone cluster 2, H2ac (HIST2H2AC), mRNA.
RYR3	1110.1	NM_001036.2	Homo sapiens ryanodine receptor 3 (RYR3), mRNA.
LOC729148	1108	XM_372205.4	PREDICTED: Homo sapiens similar to lethal (2) k00619 CG4775-PA (LOC729148), mRNA.
PEBP1	1107.9	NM_002567.2	Homo sapiens phosphatidylethanolamine binding protein 1 (PEBP1), mRNA.
KIAA0913	1107.8	NM_015037.1	Homo sapiens KIAA0913 (KIAA0913), mRNA.
FGFR3	1107.6	NM_000142.2	Homo sapiens fibroblast growth factor receptor 3 (achondroplasia, thanatophoric dwarfism) (FGFR3), transcript variant 2, mRNA.
C15orf26	1106.7	NM_173528.1	Homo sapiens chromosome 15 open reading frame 26 (C15orf26), mRNA.
MCM3	1104.7	NM_002388.3	Homo sapiens minichromosome maintenance complex component 3 (MCM3), mRNA.
PGRMC1	1103.9	NM_006667.2	Homo sapiens progesterone receptor membrane component 1 (PGRMC1), mRNA.
DDAH1	1103.6	NM_012137.2	Homo sapiens dimethylarginine dimethylaminohydrolase 1 (DDAH1), mRNA.
MST1	1102.5	NM_020998.2	Homo sapiens macrophage stimulating 1 (hepatocyte growth factor-like) (MST1), mRNA.
ADAM15	1102.2	NM_207195.1	Homo sapiens ADAM metallopeptidase domain 15 (ADAM15), transcript variant 4, mRNA.
MRPS31	1102.1	NM_005830.2	Homo sapiens mitochondrial ribosomal protein S31 (MRPS31), nuclear gene encoding mitochondrial protein, mRNA.
LOC650832	1101.6	XM_939919.1	PREDICTED: Homo sapiens similar to mitogen-activated protein kinase kinase 3 isoform A (LOC650832), mRNA.
QRFPR	1101.2	NM_198179.2	Homo sapiens pyroglutamylated RFamide peptide receptor (QRFPR), mRNA.
VPS26A	1099.9	NM_001035260.1	Homo sapiens vacuolar protein sorting 26 homolog A (S. pombe) (VPS26A), transcript variant 2, mRNA.
APBB3	1099	NM_006051.2	Homo sapiens amyloid beta (A4) precursor protein-binding, family B, member 3 (APBB3), transcript variant 3, mRNA.
SNRNP200	1098.6	NM_014014.2	Homo sapiens small nuclear ribonucleoprotein 200kDa (U5) (SNRNP200), mRNA.
C18orf55	1098.4	NM_014177.1	Homo sapiens chromosome 18 open reading frame 55 (C18orf55), mRNA.
C17orf90	1096.7	XM_941327.1	Homo sapiens chromosome 17 open reading frame 90 (C17orf90), mRNA.
SERTAD2	1096.7	NM_014755.1	Homo sapiens SERTA domain containing 2 (SERTAD2), mRNA.
NFKBIA	1096.2	NM_020529.1	Homo sapiens nuclear factor of kappa light polypeptide gene enhancer in B-cells inhibitor, alpha (NFKBIA), mRNA.
ITGB1BP1	1095.9	NM_004763.2	Homo sapiens integrin beta 1 binding protein 1 (ITGB1BP1), transcript variant 1, mRNA.
UBE4B	1094.1	NM_006048.2	Homo sapiens ubiquitination factor E4B (UFD2 homolog, yeast) (UBE4B), mRNA.
RDH13	1094	NM_138412.2	Homo sapiens retinol dehydrogenase 13 (all-trans/9-cis) (RDH13), mRNA.
RPP21	1093.7	NM_024839.1	Homo sapiens ribonuclease P/MRP 21kDa subunit (RPP21), mRNA.
CEBPB	1093.3	NM_005194.2	Homo sapiens CCAAT/enhancer binding protein (C/EBP), beta (CEBPB), mRNA.
CDC26	1092.4	NM_139286.3	Homo sapiens cell division cycle 26 homolog (S. cerevisiae) (CDC26), mRNA.
GMDS	1092.4	NM_001500.2	Homo sapiens GDP-mannose 4,6-dehydratase (GMDS), mRNA.
NDUFA9	1092.3	NM_005002.3	Homo sapiens NADH dehydrogenase (ubiquinone) 1 alpha subcomplex, 9, 39kDa (NDUFA9), mRNA.
RPS26L	1092.3	NR_002225.2	Homo sapiens 40S ribosomal protein S26-like (RPS26L), non-coding RNA.
C3orf34	1091.3	NM_032898.2	Homo sapiens chromosome 3 open reading frame 34 (C3orf34), mRNA.
NDUFA3	1090.9	NM_004542.1	Homo sapiens NADH dehydrogenase (ubiquinone) 1 alpha subcomplex, 3, 9kDa (NDUFA3), mRNA.
LOC730004	1090.6	XR_039077.1	PREDICTED: Homo sapiens misc_RNA (LOC730004), miscRNA.
KIAA1199	1089.8	NM_018689.1	Homo sapiens KIAA1199 (KIAA1199), mRNA.
TOMM6	1089.8	NM_001134493.1	Homo sapiens translocase of outer mitochondrial membrane 6 homolog (yeast) (TOMM6), nuclear gene encoding mitochondrial protein, mRNA.
LOC100128292	1089	NR_024585.1	Homo sapiens hypothetical LOC100128292 (LOC100128292), non-coding RNA.
PRELID1	1086.9	NM_013237.2	Homo sapiens PRELI domain containing 1 (PRELID1), mRNA.
TMEM218	1086.1	NM_001080546.1	Homo sapiens transmembrane protein 218 (TMEM218), mRNA.
LOC552889	1085.6	NM_001136262.1	Homo sapiens hypothetical protein LOC552889 (LOC552889), mRNA.
RNU6-15	1084.5	NR_028372.1	Homo sapiens RNA, U6 small nuclear 15 (RNU6-15), small nuclear RNA.
CNKSR3	1083.2	NM_173515.2	Homo sapiens CNKSR family member 3 (CNKSR3), mRNA.
SRP68	1082.2	NM_014230.2	Homo sapiens signal recognition particle 68kDa (SRP68), mRNA.
ARIH2	1081.6	NM_006321.1	Homo sapiens ariadne homolog 2 (Drosophila) (ARIH2), mRNA.
C19orf2	1080.6	NM_134447.1	Homo sapiens chromosome 19 open reading frame 2 (C19orf2), transcript variant 2, mRNA.
QPRT	1079.9	NM_014298.3	Homo sapiens quinolinate phosphoribosyltransferase (QPRT), mRNA.
ITGA8	1078.9	NM_003638.1	Homo sapiens integrin, alpha 8 (ITGA8), mRNA.
IDH2	1078.8	NM_002168.2	Homo sapiens isocitrate dehydrogenase 2 (NADP+), mitochondrial (IDH2), nuclear gene encoding mitochondrial protein, mRNA.
BEX2	1078.6	NM_032621.2	Homo sapiens brain expressed X-linked 2 (BEX2), mRNA.
PRDM4	1077.2	NM_012406.3	Homo sapiens PR domain containing 4 (PRDM4), mRNA.
ANGPTL2	1076.7	NM_012098.2	Homo sapiens angiopoietin-like 2 (ANGPTL2), mRNA.
SNAPC4	1076.3	NM_003086.1	Homo sapiens small nuclear RNA activating complex, polypeptide 4, 190kDa (SNAPC4), mRNA.
AP3M2	1075.2	NM_006803.2	Homo sapiens adaptor-related protein complex 3, mu 2 subunit (AP3M2), mRNA.
ENO2	1074.6	NM_001975.2	Homo sapiens enolase 2 (gamma, neuronal) (ENO2), mRNA.
TLN1	1073.5	NM_006289.2	Homo sapiens talin 1 (TLN1), mRNA.
SLC35B1	1071.6	NM_005827.1	Homo sapiens solute carrier family 35, member B1 (SLC35B1), mRNA.
GDI2	1071	NM_001494.2	Homo sapiens GDP dissociation inhibitor 2 (GDI2), mRNA.
ALPL	1070.6	NM_000478.2	Homo sapiens alkaline phosphatase, liver/bone/kidney (ALPL), transcript variant 1, mRNA.
TMEM111	1070.6	NM_018447.1	Homo sapiens transmembrane protein 111 (TMEM111), mRNA.
TMEM137	1070.4	NM_032886.1	PREDICTED: Homo sapiens transmembrane protein 137 (TMEM137), misc RNA.
EDC4	1069.8	NM_014329.3	Homo sapiens enhancer of mRNA decapping 4 (EDC4), mRNA.
UQCRQ	1069.2	NM_014402.2	Homo sapiens ubiquinol-cytochrome c reductase, complex III subunit VII, 9.5kDa (UQCRQ), nuclear gene encoding mitochondrial protein, mRNA.
EXOSC10	1067.7	NM_001001998.1	Homo sapiens exosome component 10 (EXOSC10), transcript variant 1, mRNA.
LYL1	1066.8	NM_005583.3	Homo sapiens lymphoblastic leukemia derived sequence 1 (LYL1), mRNA.
TMEM203	1066.7	NM_053045.1	Homo sapiens transmembrane protein 203 (TMEM203), mRNA.
RASSF7	1066.4	NM_003475.2	Homo sapiens Ras association (RalGDS/AF-6) domain family (N-terminal) member 7 (RASSF7), mRNA.
CD59	1065	NM_203329.1	Homo sapiens CD59 molecule, complement regulatory protein (CD59), transcript variant 2, mRNA.
HCP5	1064.9	NM_006674.2	Homo sapiens HLA complex P5 (HCP5), mRNA.
BCAS4	1064.5	NM_017843.3	Homo sapiens breast carcinoma amplified sequence 4 (BCAS4), transcript variant 1, mRNA.
PPP1R11	1063.7	NM_021959.1	Homo sapiens protein phosphatase 1, regulatory (inhibitor) subunit 11 (PPP1R11), mRNA.
CYP27A1	1063.2	NM_000784.2	Homo sapiens cytochrome P450, family 27, subfamily A, polypeptide 1 (CYP27A1), nuclear gene encoding mitochondrial protein, mRNA.
PEX11B	1062.9	NM_003846.1	Homo sapiens peroxisomal biogenesis factor 11 beta (PEX11B), mRNA.
SLC47A1	1062.9	NM_018242.2	Homo sapiens solute carrier family 47, member 1 (SLC47A1), mRNA.
RSRC2	1062.7	NM_023012.4	Homo sapiens arginine/serine-rich coiled-coil 2 (RSRC2), transcript variant 1, mRNA.
ZIC2	1061.6	NM_007129.2	Homo sapiens Zic family member 2 (odd-paired homolog, Drosophila) (ZIC2), mRNA.
ZBTB42	1060.5	NM_001137601.1	Homo sapiens zinc finger and BTB domain containing 42 (ZBTB42), mRNA.
ZNF364	1060.5	NM_014455.1	Homo sapiens zinc finger protein 364 (ZNF364), mRNA.
GMEB2	1059.6	NM_012384.2	Homo sapiens glucocorticoid modulatory element binding protein 2 (GMEB2), mRNA.
TMEM49	1058.9	NM_030938.2	Homo sapiens transmembrane protein 49 (TMEM49), mRNA.
H3F3B	1058.5	NM_005324.3	Homo sapiens H3 histone, family 3B (H3.3B) (H3F3B), mRNA.
ARHGEF6	1058.1	NM_004840.2	Homo sapiens Rac/Cdc42 guanine nucleotide exchange factor (GEF) 6 (ARHGEF6), mRNA.
DIMT1L	1058.1	NM_014473.2	Homo sapiens DIM1 dimethyladenosine transferase 1-like (S. cerevisiae) (DIMT1L), mRNA.
SEPX1	1057	NM_016332.2	Homo sapiens selenoprotein X, 1 (SEPX1), mRNA.
PPM1M	1054.9	NM_144641.1	Homo sapiens protein phosphatase 1M (PP2C domain containing) (PPM1M), mRNA.
ELOVL4	1053.4	NM_022726.2	Homo sapiens elongation of very long chain fatty acids (FEN1/Elo2, SUR4/Elo3, yeast)-like 4 (ELOVL4), mRNA.
ASCC1	1052.1	NM_015947.2	Homo sapiens activating signal cointegrator 1 complex subunit 1 (ASCC1), mRNA.
BUB3	1050.9	NM_004725.2	Homo sapiens BUB3 budding uninhibited by benzimidazoles 3 homolog (yeast) (BUB3), transcript variant 1, mRNA.
SLC27A3	1050.5	NM_024330.1	Homo sapiens solute carrier family 27 (fatty acid transporter), member 3 (SLC27A3), mRNA.
ATP6V1B2	1050.1	NM_001693.2	Homo sapiens ATPase, H+ transporting, lysosomal 56/58kDa, V1 subunit B2 (ATP6V1B2), mRNA.
EFTUD2	1049.8	NM_004247.2	Homo sapiens elongation factor Tu GTP binding domain containing 2 (EFTUD2), mRNA.
SCO2	1048.9	NM_005138.1	Homo sapiens SCO cytochrome oxidase deficient homolog 2 (yeast) (SCO2), nuclear gene encoding mitochondrial protein, mRNA.
COPB1	1048.8	NM_016451.3	Homo sapiens coatomer protein complex, subunit beta 1 (COPB1), mRNA.
C8orf76	1047.2	NM_032847.1	Homo sapiens chromosome 8 open reading frame 76 (C8orf76), mRNA.
DDX17	1047.2	NM_030881.2	Homo sapiens DEAD (Asp-Glu-Ala-Asp) box polypeptide 17 (DDX17), transcript variant 2, mRNA.
FOSB	1046.1	NM_006732.1	Homo sapiens FBJ murine osteosarcoma viral oncogene homolog B (FOSB), mRNA.
IL13RA2	1043.4	NM_000640.2	Homo sapiens interleukin 13 receptor, alpha 2 (IL13RA2), mRNA.
UBA7	1043.1	NM_003335.2	Homo sapiens ubiquitin-like modifier activating enzyme 7 (UBA7), mRNA.
LOC645173	1042.8	XR_017590.2	PREDICTED: Homo sapiens misc_RNA (LOC645173), miscRNA.
SYNJ2BP	1042.8	NM_018373.1	Homo sapiens synaptojanin 2 binding protein (SYNJ2BP), mRNA.
TMEM158	1042.7	NM_015444.1	Homo sapiens transmembrane protein 158 (TMEM158), mRNA.
COX10	1040.2	NM_001303.2	Homo sapiens COX10 homolog, cytochrome c oxidase assembly protein, heme A: farnesyltransferase (yeast) (COX10), nuclear gene encoding mitochondrial protein, mRNA.
PELO	1040.2	NM_015946.4	Homo sapiens pelota homolog (Drosophila) (PELO), mRNA.
DYNLT1	1039.8	NM_006519.1	Homo sapiens dynein, light chain, Tctex-type 1 (DYNLT1), mRNA.
OTX2	1039.5	NM_172337.1	Homo sapiens orthodenticle homeobox 2 (OTX2), transcript variant 2, mRNA.
CES2	1038.9	NM_198061.1	Homo sapiens carboxylesterase 2 (intestine, liver) (CES2), transcript variant 1, mRNA.
ARPC5	1038.3	NM_005717.2	Homo sapiens actin related protein 2/3 complex, subunit 5, 16kDa (ARPC5), mRNA.
AVPI1	1037.7	NM_021732.1	Homo sapiens arginine vasopressin-induced 1 (AVPI1), mRNA.
LZTR1	1037.2	NM_006767.2	Homo sapiens leucine-zipper-like transcription regulator 1 (LZTR1), mRNA.
REC8	1037	NM_005132.1	Homo sapiens REC8 homolog (yeast) (REC8), transcript variant 1, mRNA.
ALS2	1036.8	NM_020919.2	Homo sapiens amyotrophic lateral sclerosis 2 (juvenile) (ALS2), mRNA.
BRSK1	1036.8	NM_032430.1	Homo sapiens BR serine/threonine kinase 1 (BRSK1), mRNA.
CMBL	1036.5	NM_138809.2	Homo sapiens carboxymethylenebutenolidase homolog (Pseudomonas) (CMBL), mRNA.
MNS1	1035.6	NM_018365.1	Homo sapiens meiosis-specific nuclear structural 1 (MNS1), mRNA.
CCDC51	1035.3	NM_024661.2	Homo sapiens coiled-coil domain containing 51 (CCDC51), mRNA.
ATP6V0B	1035.1	NM_004047.2	Homo sapiens ATPase, H+ transporting, lysosomal 21kDa, V0 subunit b (ATP6V0B), transcript variant 1, mRNA.
VIPR1	1035	NM_004624.2	Homo sapiens vasoactive intestinal peptide receptor 1 (VIPR1), mRNA.
C9orf135	1034.9	NM_001010940.1	Homo sapiens chromosome 9 open reading frame 135 (C9orf135), mRNA.
FNBP1	1034.4	NM_015033.2	Homo sapiens formin binding protein 1 (FNBP1), mRNA.
PHF21A	1034.1	NM_016621.2	Homo sapiens PHD finger protein 21A (PHF21A), mRNA.
LOC729764	1032.8	XM_371204.4	PREDICTED: Homo sapiens hypothetical protein LOC729764 (LOC729764), mRNA.
PTS	1031.7	NM_000317.1	Homo sapiens 6-pyruvoyltetrahydropterin synthase (PTS), mRNA.
BTAF1	1031.3	NM_003972.2	Homo sapiens BTAF1 RNA polymerase II, B-TFIID transcription factor-associated, 170kDa (Mot1 homolog, S. cerevisiae) (BTAF1), mRNA.
KIAA0090	1030.7	NM_015047.1	Homo sapiens KIAA0090 (KIAA0090), mRNA.
PRKAA1	1029.7	NM_206907.2	Homo sapiens protein kinase, AMP-activated, alpha 1 catalytic subunit (PRKAA1), transcript variant 1, mRNA.
AIDA	1029	NM_022831.2	Homo sapiens axin interactor, dorsalization associated (AIDA), mRNA.
PIAS4	1028.7	NM_015897.2	Homo sapiens protein inhibitor of activated STAT, 4 (PIAS4), mRNA.
B4GALT5	1027.1	NM_004776.2	Homo sapiens UDP-Gal:betaGlcNAc beta 1,4- galactosyltransferase, polypeptide 5 (B4GALT5), mRNA.
WARS	1025.7	NM_213646.1	Homo sapiens tryptophanyl-tRNA synthetase (WARS), transcript variant 2, mRNA.
SH3YL1	1025.6	NM_015677.1	Homo sapiens SH3 domain containing, Ysc84-like 1 (S. cerevisiae) (SH3YL1), mRNA.
PCBP2	1025.2	NM_001128913.1	Homo sapiens poly(rC) binding protein 2 (PCBP2), transcript variant 6, mRNA.
AHCYL1	1024.8	NM_006621.3	Homo sapiens adenosylhomocysteinase-like 1 (AHCYL1), mRNA.
C11orf74	1024.8	NM_138787.2	Homo sapiens chromosome 11 open reading frame 74 (C11orf74), mRNA.
TCF4	1024.5	NM_003199.1	Homo sapiens transcription factor 4 (TCF4), transcript variant 2, mRNA.
CAPSL	1022.9	NM_144647.3	Homo sapiens calcyphosine-like (CAPSL), transcript variant 1, mRNA.
HDAC11	1022.3	NM_024827.1	Homo sapiens histone deacetylase 11 (HDAC11), mRNA.
INMT	1019.4	NM_006774.4	Homo sapiens indolethylamine N-methyltransferase (INMT), mRNA.
LYRM5	1018.9	NM_001001660.1	Homo sapiens LYR motif containing 5 (LYRM5), mRNA.
P2RX6	1017.8	NM_005446.3	Homo sapiens purinergic receptor P2X, ligand-gated ion channel, 6 (P2RX6), transcript variant 1, mRNA.
ETS1	1017.5	NM_005238.2	Homo sapiens v-ets erythroblastosis virus E26 oncogene homolog 1 (avian) (ETS1), mRNA.
SYTL3	1016.6	NM_001009991.1	Homo sapiens synaptotagmin-like 3 (SYTL3), mRNA.
LOC729009	1015.9	XR_042330.1	PREDICTED: Homo sapiens misc_RNA (LOC729009), miscRNA.
SLC25A18	1015.8	NM_031481.1	Homo sapiens solute carrier family 25 (mitochondrial carrier), member 18 (SLC25A18), nuclear gene encoding mitochondrial protein, mRNA.
PON2	1015.6	NM_000305.2	Homo sapiens paraoxonase 2 (PON2), transcript variant 1, mRNA.
RAB8B	1015	NM_016530.2	Homo sapiens RAB8B, member RAS oncogene family (RAB8B), mRNA.
C2orf30	1014.3	NM_015701.2	Homo sapiens chromosome 2 open reading frame 30 (C2orf30), mRNA.
CECR7	1014.3	XM_927968.1	PREDICTED: Homo sapiens cat eye syndrome chromosome region, candidate 7 (CECR7), mRNA.
NCK2	1014	NM_003581.2	Homo sapiens NCK adaptor protein 2 (NCK2), transcript variant 1, mRNA.
VPS35	1013.9	NM_018206.3	Homo sapiens vacuolar protein sorting 35 homolog (S. cerevisiae) (VPS35), mRNA.
GPX8	1013.2	NM_001008397.2	Homo sapiens glutathione peroxidase 8 (putative) (GPX8), mRNA.
GNPDA1	1013.1	NM_005471.3	Homo sapiens glucosamine-6-phosphate deaminase 1 (GNPDA1), mRNA.
GTF2E2	1012.9	NM_002095.3	Homo sapiens general transcription factor IIE, polypeptide 2, beta 34kDa (GTF2E2), mRNA.
CADM4	1012.4	NM_145296.1	Homo sapiens cell adhesion molecule 4 (CADM4), mRNA.
UGDH	1012.3	NM_003359.2	Homo sapiens UDP-glucose dehydrogenase (UGDH), mRNA.
ATP13A1	1011	NM_020410.1	Homo sapiens ATPase type 13A1 (ATP13A1), mRNA.
CX3CL1	1011	NM_002996.3	Homo sapiens chemokine (C-X3-C motif) ligand 1 (CX3CL1), mRNA.
OCEL1	1010.4	NM_024578.1	Homo sapiens occludin/ELL domain containing 1 (OCEL1), mRNA.
NPEPL1	1009.8	NM_024663.3	Homo sapiens aminopeptidase-like 1 (NPEPL1), mRNA.
RAB6B	1008.4	NM_016577.2	Homo sapiens RAB6B, member RAS oncogene family (RAB6B), mRNA.
VAMP5	1007.3	NM_006634.2	Homo sapiens vesicle-associated membrane protein 5 (myobrevin) (VAMP5), mRNA.
ZNF511	1006.9	NM_145806.2	Homo sapiens zinc finger protein 511 (ZNF511), mRNA.
KHDRBS1	1006.7	NM_006559.1	Homo sapiens KH domain containing, RNA binding, signal transduction associated 1 (KHDRBS1), mRNA.
COPS5	1006.5	NM_006837.2	Homo sapiens COP9 constitutive photomorphogenic homolog subunit 5 (Arabidopsis) (COPS5), mRNA.
FLJ10781	1006.1	NM_018215.2	Homo sapiens hypothetical protein FLJ10781 (FLJ10781), mRNA.
LOC728492	1005.4	XM_936926.1	PREDICTED: Homo sapiens similar to small EDRK-rich factor 1A, telomeric, transcript variant 4 (LOC728492), mRNA.
ATP1A1	1004.7	NM_000701.6	Homo sapiens ATPase, Na+/K+ transporting, alpha 1 polypeptide (ATP1A1), transcript variant 1, mRNA.
CTGF	1003.8	NM_001901.2	Homo sapiens connective tissue growth factor (CTGF), mRNA.
VPS36	1003.5	NM_016075.2	Homo sapiens vacuolar protein sorting 36 homolog (S. cerevisiae) (VPS36), mRNA.
HIGD1A	1002.6	XM_927199.1	Homo sapiens HIG1 hypoxia inducible domain family, member 1A (HIGD1A), transcript variant 1, mRNA.
TCEB1	1001.9	NM_005648.2	Homo sapiens transcription elongation factor B (SIII), polypeptide 1 (15kDa, elongin C) (TCEB1), mRNA.
RNU6-1	1000.8	NR_004394.1	Homo sapiens RNA, U6 small nuclear 1 (RNU6-1), small nuclear RNA.
IP6K1	1000.7	NM_153273.3	Homo sapiens inositol hexakisphosphate kinase 1 (IP6K1), transcript variant 1, mRNA.
WDR19	1000.4	NM_025132.3	Homo sapiens WD repeat domain 19 (WDR19), mRNA.
COMTD1	1000.3	NM_144589.2	Homo sapiens catechol-O-methyltransferase domain containing 1 (COMTD1), mRNA.
PSME1	999.7	NM_006263.2	Homo sapiens proteasome (prosome, macropain) activator subunit 1 (PA28 alpha) (PSME1), transcript variant 1, mRNA.
FRG1	998.7	NM_004477.2	Homo sapiens FSHD region gene 1 (FRG1), mRNA.
PAQR4	997.5	NM_152341.2	Homo sapiens progestin and adipoQ receptor family member IV (PAQR4), mRNA.
PHKA2	997.2	NM_000292.1	Homo sapiens phosphorylase kinase, alpha 2 (liver) (PHKA2), mRNA.
NOL6	996.9	NM_022917.4	Homo sapiens nucleolar protein family 6 (RNA-associated) (NOL6), transcript variant alpha, mRNA.
PIP5K2B	995.9	NM_138687.1	Homo sapiens phosphatidylinositol-4-phosphate 5-kinase, type II, beta (PIP5K2B), transcript variant 2, mRNA.
BUD31	995.4	NM_003910.2	Homo sapiens BUD31 homolog (S. cerevisiae) (BUD31), mRNA.
DHRS11	995.2	NM_024308.3	Homo sapiens dehydrogenase/reductase (SDR family) member 11 (DHRS11), mRNA.
SNRPA1	994.1	NM_003090.2	Homo sapiens small nuclear ribonucleoprotein polypeptide A' (SNRPA1), mRNA.
PRKCDBP	992.9	NM_145040.2	Homo sapiens protein kinase C, delta binding protein (PRKCDBP), mRNA.
C11orf59	991.7	NM_017907.1	Homo sapiens chromosome 11 open reading frame 59 (C11orf59), mRNA.
TFG	991.2	NM_006070.4	Homo sapiens TRK-fused gene (TFG), transcript variant 2, mRNA.
LOC286444	990.6	XR_038693.1	PREDICTED: Homo sapiens misc_RNA (LOC286444), miscRNA.
ARMC3	990.2	NM_173081.3	Homo sapiens armadillo repeat containing 3 (ARMC3), mRNA.
SUSD2	989.9	NM_019601.3	Homo sapiens sushi domain containing 2 (SUSD2), mRNA.
MRPS25	987.7	NM_022497.3	Homo sapiens mitochondrial ribosomal protein S25 (MRPS25), nuclear gene encoding mitochondrial protein, mRNA.
GARS	987.5	NM_002047.1	Homo sapiens glycyl-tRNA synthetase (GARS), mRNA.
INTS12	987.1	NM_020395.2	Homo sapiens integrator complex subunit 12 (INTS12), mRNA.
RNF149	986.9	NM_173647.2	Homo sapiens ring finger protein 149 (RNF149), mRNA.
RPL13A	986.9	NM_012423.2	Homo sapiens ribosomal protein L13a (RPL13A), mRNA.
C7orf27	985.6	NM_152743.2	Homo sapiens chromosome 7 open reading frame 27 (C7orf27), mRNA.
YIPF3	985	NM_015388.2	Homo sapiens Yip1 domain family, member 3 (YIPF3), mRNA.
FAM107B	984.7	NM_031453.2	Homo sapiens family with sequence similarity 107, member B (FAM107B), mRNA.
KAT2B	983.9	NM_003884.4	Homo sapiens K(lysine) acetyltransferase 2B (KAT2B), mRNA.
SULF1	983.6	NM_015170.1	Homo sapiens sulfatase 1 (SULF1), mRNA.
ATP6AP2	983.5	NM_005765.2	Homo sapiens ATPase, H+ transporting, lysosomal accessory protein 2 (ATP6AP2), mRNA.
BMI1	982.9	NM_005180.5	Homo sapiens BMI1 polycomb ring finger oncogene (BMI1), mRNA.
MRPL52	982.8	NM_181306.1	Homo sapiens mitochondrial ribosomal protein L52 (MRPL52), nuclear gene encoding mitochondrial protein, transcript variant 6, mRNA.
LDB2	982.4	NM_001290.2	Homo sapiens LIM domain binding 2 (LDB2), mRNA.
IMPDH2	980.7	NM_000884.2	Homo sapiens IMP (inosine monophosphate) dehydrogenase 2 (IMPDH2), mRNA.
SNX26	980.1	NM_052948.2	Homo sapiens sorting nexin 26 (SNX26), mRNA.
HEBP1	978.9	NM_015987.3	Homo sapiens heme binding protein 1 (HEBP1), mRNA.
RBM17	978.6	NM_032905.3	Homo sapiens RNA binding motif protein 17 (RBM17), mRNA.
PPP4C	978.2	NM_002720.1	Homo sapiens protein phosphatase 4 (formerly X), catalytic subunit (PPP4C), mRNA.
LOC255167	977.7	NR_024424.1	Homo sapiens hypothetical LOC255167 (LOC255167), non-coding RNA.
MTMR14	977.5	NM_022485.2	Homo sapiens myotubularin related protein 14 (MTMR14), transcript variant 2, mRNA.
NOL7	977.5	NM_016167.3	Homo sapiens nucleolar protein 7, 27kDa (NOL7), mRNA.
LRRC6	977.4	NM_012472.3	Homo sapiens leucine rich repeat containing 6 (LRRC6), mRNA.
RBKS	975.2	NM_022128.1	Homo sapiens ribokinase (RBKS), mRNA.
LOC641848	974.6	XM_935588.1	PREDICTED: Homo sapiens similar to ribosomal protein S3a (LOC641848), mRNA.
PWP1	974.2	NM_007062.1	Homo sapiens PWP1 homolog (S. cerevisiae) (PWP1), mRNA.
ADM	973.4	NM_001124.1	Homo sapiens adrenomedullin (ADM), mRNA.
IMMT	972.8	NM_006839.1	Homo sapiens inner membrane protein, mitochondrial (mitofilin) (IMMT), nuclear gene encoding mitochondrial protein, transcript variant 2, mRNA.
WWC1	972.1	NM_015238.1	Homo sapiens WW and C2 domain containing 1 (WWC1), mRNA.
DHRS1	972	NM_138452.1	Homo sapiens dehydrogenase/reductase (SDR family) member 1 (DHRS1), mRNA.
FKBP5	972	NM_004117.2	Homo sapiens FK506 binding protein 5 (FKBP5), mRNA.
CARM1	971.6	NM_199141.1	Homo sapiens coactivator-associated arginine methyltransferase 1 (CARM1), mRNA.
VPS37B	970.9	NM_024667.1	Homo sapiens vacuolar protein sorting 37 homolog B (S. cerevisiae) (VPS37B), mRNA.
LOC728973	970.7	XM_496441.2	PREDICTED: Homo sapiens similar to 40S ribosomal protein S7 (S8) (LOC728973), mRNA.
ZDHHC5	970.6	NM_015457.2	Homo sapiens zinc finger, DHHC-type containing 5 (ZDHHC5), mRNA.
IFNGR1	970.5	NM_000416.1	Homo sapiens interferon gamma receptor 1 (IFNGR1), mRNA.
OSGEP	969.1	NM_017807.2	Homo sapiens O-sialoglycoprotein endopeptidase (OSGEP), mRNA.
PPP4R1	968.8	NM_005134.2	Homo sapiens protein phosphatase 4, regulatory subunit 1 (PPP4R1), transcript variant 2, mRNA.
LOC146177	967.3	XM_370944.4	PREDICTED: Homo sapiens hypothetical protein LOC146177 (LOC146177), misc RNA.
CRBN	965.9	NM_016302.2	Homo sapiens cereblon (CRBN), mRNA.
DCTPP1	965.7	NM_024096.1	Homo sapiens dCTP pyrophosphatase 1 (DCTPP1), mRNA.
SGK1	965.6	NM_005627.3	Homo sapiens serum/glucocorticoid regulated kinase 1 (SGK1), transcript variant 1, mRNA.
LRP3	965.1	NM_002333.1	Homo sapiens low density lipoprotein receptor-related protein 3 (LRP3), mRNA.
GALK1	962.7	NM_000154.1	Homo sapiens galactokinase 1 (GALK1), mRNA.
SCAMP1	962.2	NM_004866.4	Homo sapiens secretory carrier membrane protein 1 (SCAMP1), mRNA.
LOC728006	962.1	NM_145039.2	PREDICTED: Homo sapiens hypothetical protein LOC728006 (LOC728006), mRNA.
LOC646766	961.9	NM_007209.2	PREDICTED: Homo sapiens similar to 60S ribosomal protein L35 (LOC646766), mRNA.
UGCGL2	961.6	NM_020121.2	Homo sapiens UDP-glucose ceramide glucosyltransferase-like 2 (UGCGL2), mRNA.
KRBA1	961.5	NM_032534.2	Homo sapiens KRAB-A domain containing 1 (KRBA1), mRNA.
ASXL2	961.2	NM_018263.3	Homo sapiens additional sex combs like 2 (Drosophila) (ASXL2), mRNA.
MBD6	960.6	NM_052897.3	Homo sapiens methyl-CpG binding domain protein 6 (MBD6), mRNA.
FZD9	960.3	NM_003508.2	Homo sapiens frizzled homolog 9 (Drosophila) (FZD9), mRNA.
LOC648771	960.2	XR_039634.1	PREDICTED: Homo sapiens misc_RNA (LOC648771), miscRNA.
DCTN3	960	NM_024348.2	Homo sapiens dynactin 3 (p22) (DCTN3), transcript variant 1, mRNA.
EPAS1	959.7	NM_001430.3	Homo sapiens endothelial PAS domain protein 1 (EPAS1), mRNA.
TRRAP	957.8	NM_003496.1	Homo sapiens transformation/transcription domain-associated protein (TRRAP), mRNA.
LOC347292	957.4	XM_294581.2	PREDICTED: Homo sapiens similar to ribosomal protein L36 (LOC347292), mRNA.
C5orf32	956.4	NM_032412.2	Homo sapiens chromosome 5 open reading frame 32 (C5orf32), mRNA.
TMEM38A	956.4	NM_024074.1	Homo sapiens transmembrane protein 38A (TMEM38A), mRNA.
GCC1	956	NM_024523.5	Homo sapiens GRIP and coiled-coil domain containing 1 (GCC1), mRNA.
PLCG2	955.6	NM_002661.1	Homo sapiens phospholipase C, gamma 2 (phosphatidylinositol-specific) (PLCG2), mRNA.
FN3KRP	955.3	NM_024619.2	Homo sapiens fructosamine-3-kinase-related protein (FN3KRP), mRNA.
C9orf37	954.3	NM_032937.3	Homo sapiens chromosome 9 open reading frame 37 (C9orf37), mRNA.
LOC440926	954.3	NR_002315.1	Homo sapiens H3 histone, family 3A pseudogene (LOC440926), non-coding RNA.
HSPC268	953.7	NM_197964.1	Homo sapiens hypothetical protein HSPC268 (HSPC268), mRNA.
SNX2	953.5	NM_003100.2	Homo sapiens sorting nexin 2 (SNX2), mRNA.
STARD8	953.4	NM_014725.2	Homo sapiens StAR-related lipid transfer (START) domain containing 8 (STARD8), mRNA.
MRPL18	952.3	NM_014161.2	Homo sapiens mitochondrial ribosomal protein L18 (MRPL18), nuclear gene encoding mitochondrial protein, mRNA.
FTHL2	952.1	NR_002200.1	Homo sapiens ferritin, heavy polypeptide-like 2 (FTHL2) on chromosome 1.
ECHDC3	951.9	NM_024693.2	Homo sapiens enoyl Coenzyme A hydratase domain containing 3 (ECHDC3), mRNA.
GFOD1	951	NM_018988.1	Homo sapiens glucose-fructose oxidoreductase domain containing 1 (GFOD1), mRNA.
DKC1	950.7	NM_001363.2	Homo sapiens dyskeratosis congenita 1, dyskerin (DKC1), mRNA.
PTAR1	950.7	NM_001099666.1	Homo sapiens protein prenyltransferase alpha subunit repeat containing 1 (PTAR1), mRNA.
HNRPUL1	947.8	NM_144732.1	Homo sapiens heterogeneous nuclear ribonucleoprotein U-like 1 (HNRPUL1), transcript variant 4, mRNA.
ASAP1	947.6	NM_018482.2	Homo sapiens ArfGAP with SH3 domain, ankyrin repeat and PH domain 1 (ASAP1), mRNA.
LOC730432	946.3	XM_936257.1	PREDICTED: Homo sapiens similar to serine/threonine/tyrosine interacting protein, transcript variant 1 (LOC730432), mRNA.
RPP40	945.2	NM_006638.2	Homo sapiens ribonuclease P/MRP 40kDa subunit (RPP40), mRNA.
COPS6	945	NM_006833.4	Homo sapiens COP9 constitutive photomorphogenic homolog subunit 6 (Arabidopsis) (COPS6), mRNA.
MCM8	944.9	NM_182802.1	Homo sapiens minichromosome maintenance complex component 8 (MCM8), transcript variant 2, mRNA.
SETDB2	943	NM_031915.1	Homo sapiens SET domain, bifurcated 2 (SETDB2), mRNA.
LOC645296	941.6	NM_001093733.2	Homo sapiens ribosomal protein L17-like (LOC645296), mRNA.
PSMC2	940.9	NM_002803.2	Homo sapiens proteasome (prosome, macropain) 26S subunit, ATPase, 2 (PSMC2), mRNA.
FTL	940.8	NM_000146.3	Homo sapiens ferritin, light polypeptide (FTL), mRNA.
C15orf57	940.5	NM_052849.2	Homo sapiens chromosome 15 open reading frame 57 (C15orf57), transcript variant 2, mRNA.
TRIP6	940.4	NM_003302.1	Homo sapiens thyroid hormone receptor interactor 6 (TRIP6), mRNA.
B4GALT3	940	NM_003779.2	Homo sapiens UDP-Gal:betaGlcNAc beta 1,4- galactosyltransferase, polypeptide 3 (B4GALT3), mRNA.
CCDC106	939.7	NM_013301.1	Homo sapiens coiled-coil domain containing 106 (CCDC106), mRNA.
SYF2	939.5	NM_207170.1	Homo sapiens SYF2 homolog, RNA splicing factor (S. cerevisiae) (SYF2), transcript variant 1, mRNA.
SH3PXD2A	939.2	NM_014631.2	Homo sapiens SH3 and PX domains 2A (SH3PXD2A), mRNA.
RIC8B	938.9	NM_018157.1	Homo sapiens resistance to inhibitors of cholinesterase 8 homolog B (C. elegans) (RIC8B), mRNA.
MYST1	938.8	NM_032188.1	Homo sapiens MYST histone acetyltransferase 1 (MYST1), transcript variant 1, mRNA.
MRPS11	938.7	NM_176805.1	Homo sapiens mitochondrial ribosomal protein S11 (MRPS11), nuclear gene encoding mitochondrial protein, transcript variant 2, mRNA.
RANGAP1	938.1	NM_002883.2	Homo sapiens Ran GTPase activating protein 1 (RANGAP1), mRNA.
TXNDC12	937.6	NM_015913.2	Homo sapiens thioredoxin domain containing 12 (endoplasmic reticulum) (TXNDC12), mRNA.
SMG5	937.2	NM_015327.1	Homo sapiens Smg-5 homolog, nonsense mediated mRNA decay factor (C. elegans) (SMG5), mRNA.
ZNHIT1	937.2	NM_006349.2	Homo sapiens zinc finger, HIT type 1 (ZNHIT1), mRNA.
APOO	935.6	NM_024122.2	Homo sapiens apolipoprotein O (APOO), mRNA.
RPS20	934.6	NM_001023.2	Homo sapiens ribosomal protein S20 (RPS20), mRNA.
ANKIB1	934.1	NM_019004.1	Homo sapiens ankyrin repeat and IBR domain containing 1 (ANKIB1), mRNA.
FIZ1	933.5	NM_032836.1	Homo sapiens FLT3-interacting zinc finger 1 (FIZ1), mRNA.
HACL1	932.7	NM_012260.1	Homo sapiens 2-hydroxyacyl-CoA lyase 1 (HACL1), mRNA.
HNRNPA2B1	932.5	NM_002137.3	Homo sapiens heterogeneous nuclear ribonucleoprotein A2/B1 (HNRNPA2B1), transcript variant A2, mRNA.
GOLGA3	931.8	NM_005895.2	Homo sapiens golgi autoantigen, golgin subfamily a, 3 (GOLGA3), mRNA.
WRNIP1	931.4	NM_020135.2	Homo sapiens Werner helicase interacting protein 1 (WRNIP1), transcript variant 1, mRNA.
GSTT1	930.5	NM_000853.1	Homo sapiens glutathione S-transferase theta 1 (GSTT1), mRNA.
CSF2RA	929.3	NM_172249.1	Homo sapiens colony stimulating factor 2 receptor, alpha, low-affinity (granulocyte-macrophage) (CSF2RA), transcript variant 6, mRNA.
YTHDF1	928.7	NM_017798.2	Homo sapiens YTH domain family, member 1 (YTHDF1), mRNA.
BRMS1	927.2	NM_015399.3	Homo sapiens breast cancer metastasis suppressor 1 (BRMS1), transcript variant 1, mRNA.
LOC647361	927.2	XM_926273.1	PREDICTED: Homo sapiens similar to 40S ribosomal protein S29 (LOC647361), mRNA.
FCN3	926.8	NM_173452.1	Homo sapiens ficolin (collagen/fibrinogen domain containing) 3 (Hakata antigen) (FCN3), transcript variant 2, mRNA.
FUK	926.3	NM_145059.2	Homo sapiens fucokinase (FUK), mRNA.
BRPF1	925.6	NM_001003694.1	Homo sapiens bromodomain and PHD finger containing, 1 (BRPF1), transcript variant 1, mRNA.
NAV2	925.4	NM_145117.3	Homo sapiens neuron navigator 2 (NAV2), transcript variant 2, mRNA.
IFT57	923.7	NM_018010.2	Homo sapiens intraflagellar transport 57 homolog (Chlamydomonas) (IFT57), mRNA.
GGNBP2	923.2	NM_024835.2	Homo sapiens gametogenetin binding protein 2 (GGNBP2), mRNA.
PIGY	919.9	NM_032906.2	Homo sapiens phosphatidylinositol glycan anchor biosynthesis, class Y (PIGY), transcript variant 2, mRNA.
RNF121	919.4	NM_018320.3	Homo sapiens ring finger protein 121 (RNF121), transcript variant 1, mRNA.
DENR	918.8	NM_003677.3	Homo sapiens density-regulated protein (DENR), mRNA.
ZNF573	918.6	NM_152360.2	Homo sapiens zinc finger protein 573 (ZNF573), mRNA.
MT1A	918.3	NM_005946.2	Homo sapiens metallothionein 1A (MT1A), mRNA.
C9orf61	918.2	NM_004816.2	Homo sapiens chromosome 9 open reading frame 61 (C9orf61), mRNA.
ZNF672	917.8	NM_024836.1	Homo sapiens zinc finger protein 672 (ZNF672), mRNA.
CRELD2	917.5	NM_024324.2	Homo sapiens cysteine-rich with EGF-like domains 2 (CRELD2), mRNA.
SERPING1	917.5	NM_000062.2	Homo sapiens serpin peptidase inhibitor, clade G (C1 inhibitor), member 1 (SERPING1), transcript variant 2, mRNA.
RABGGTB	917.1	NM_004582.2	Homo sapiens Rab geranylgeranyltransferase, beta subunit (RABGGTB), mRNA.
LOC730187	915.7	XR_042419.1	PREDICTED: Homo sapiens misc_RNA (LOC730187), miscRNA.
RGL2	915.1	NM_004761.2	Homo sapiens ral guanine nucleotide dissociation stimulator-like 2 (RGL2), mRNA.
ARL5A	914.2	NM_012097.2	Homo sapiens ADP-ribosylation factor-like 5A (ARL5A), transcript variant 3, mRNA.
MRPL22	913.6	NM_014180.2	Homo sapiens mitochondrial ribosomal protein L22 (MRPL22), nuclear gene encoding mitochondrial protein, transcript variant 1, mRNA.
BST2	913.4	NM_004335.2	Homo sapiens bone marrow stromal cell antigen 2 (BST2), mRNA.
TTC38	913.4	NM_017931.2	Homo sapiens tetratricopeptide repeat domain 38 (TTC38), mRNA.
DCUN1D4	912.3	NM_015115.1	Homo sapiens DCN1, defective in cullin neddylation 1, domain containing 4 (S. cerevisiae) (DCUN1D4), mRNA.
CAPZB	912.1	NM_004930.2	Homo sapiens capping protein (actin filament) muscle Z-line, beta (CAPZB), mRNA.
C14orf166	911.6	NM_016039.1	Homo sapiens chromosome 14 open reading frame 166 (C14orf166), mRNA.
CTDSPL	911.6	NM_005808.2	Homo sapiens CTD (carboxy-terminal domain, RNA polymerase II, polypeptide A) small phosphatase-like (CTDSPL), transcript variant 2, mRNA.
LOC284988	911.5	XM_209429.7	PREDICTED: Homo sapiens hypothetical LOC284988 (LOC284988), mRNA.
PBX2	911.5	NM_002586.3	Homo sapiens pre-B-cell leukemia homeobox 2 (PBX2), mRNA.
ILK	910.8	NM_001014794.1	Homo sapiens integrin-linked kinase (ILK), transcript variant 2, mRNA.
KIAA0194	910.6	XM_940209.1	PREDICTED: Homo sapiens KIAA0194 protein (KIAA0194), mRNA.
CCDC19	910.2	NM_012337.2	Homo sapiens coiled-coil domain containing 19 (CCDC19), mRNA.
PEG3	910.1	NM_006210.1	Homo sapiens paternally expressed 3 (PEG3), mRNA.
NUMB	908.7	NM_003744.5	Homo sapiens numb homolog (Drosophila) (NUMB), transcript variant 3, mRNA.
RAB5B	908.7	NM_002868.2	Homo sapiens RAB5B, member RAS oncogene family (RAB5B), mRNA.
RSPH1	908.1	NM_080860.2	Homo sapiens radial spoke head 1 homolog (Chlamydomonas) (RSPH1), mRNA.
ZNF544	907.8	NM_014480.1	Homo sapiens zinc finger protein 544 (ZNF544), mRNA.
LOC646630	907.5	XM_929572.1	PREDICTED: Homo sapiens similar to Coiled-coil-helix-coiled-coil-helix domain containing protein 2 (HCV NS2 trans-regulated protein) (NS2TP) (LOC646630), mRNA.
SPEN	907.5	NM_015001.2	Homo sapiens spen homolog, transcriptional regulator (Drosophila) (SPEN), mRNA.
COIL	906.3	NM_004645.2	Homo sapiens coilin (COIL), mRNA.
AARSD1	904.8	NM_025267.2	Homo sapiens alanyl-tRNA synthetase domain containing 1 (AARSD1), mRNA.
C9orf114	904.7	NM_016390.2	Homo sapiens chromosome 9 open reading frame 114 (C9orf114), mRNA.
VBP1	903.2	NM_003372.4	Homo sapiens von Hippel-Lindau binding protein 1 (VBP1), mRNA.
VCP	902.9	NM_007126.2	Homo sapiens valosin-containing protein (VCP), mRNA.
LOC728658	902.7	XM_939484.3	PREDICTED: Homo sapiens similar to 23 kD highly basic protein, transcript variant 1 (LOC728658), mRNA.
RGS5	901.9	NM_003617.2	Homo sapiens regulator of G-protein signaling 5 (RGS5), mRNA.
RRP7A	900.4	NM_015703.3	Homo sapiens ribosomal RNA processing 7 homolog A (S. cerevisiae) (RRP7A), mRNA.
ACVR1	899.7	NM_001105.2	Homo sapiens activin A receptor, type I (ACVR1), mRNA.
CROP	899.1	NM_016424.3	Homo sapiens cisplatin resistance-associated overexpressed protein (CROP), transcript variant 1, mRNA.
ANXA2P1	898.6	NR_001562.1	Homo sapiens annexin A2 pseudogene 1 (ANXA2P1) on chromosome 4.
TIMM23	897.1	NM_006327.2	Homo sapiens translocase of inner mitochondrial membrane 23 homolog (yeast) (TIMM23), nuclear gene encoding mitochondrial protein, mRNA.
RIN2	897	NM_018993.2	Homo sapiens Ras and Rab interactor 2 (RIN2), mRNA.
DFNA5	896.8	NM_004403.1	Homo sapiens deafness, autosomal dominant 5 (DFNA5), transcript variant 1, mRNA.
DRD4	896.4	NM_000797.2	Homo sapiens dopamine receptor D4 (DRD4), mRNA.
MKLN1	895.4	NM_013255.3	Homo sapiens muskelin 1, intracellular mediator containing kelch motifs (MKLN1), mRNA.
PLD6	894.5	NM_178836.2	Homo sapiens phospholipase D family, member 6 (PLD6), mRNA.
H2AFZ	894.1	NM_002106.3	Homo sapiens H2A histone family, member Z (H2AFZ), mRNA.
ZP3	894.1	NM_012230.2	Homo sapiens zona pellucida glycoprotein 3 (sperm receptor) (ZP3), mRNA.
KIAA1598	893.9	NM_018330.3	Homo sapiens KIAA1598 (KIAA1598), mRNA.
UBE2J1	893.8	NM_016021.2	Homo sapiens ubiquitin-conjugating enzyme E2, J1 (UBC6 homolog, yeast) (UBE2J1), mRNA.
EIF4A1	893.5	NM_001416.2	Homo sapiens eukaryotic translation initiation factor 4A, isoform 1 (EIF4A1), mRNA.
HSCB	892.7	NM_172002.3	Homo sapiens HscB iron-sulfur cluster co-chaperone homolog (E. coli) (HSCB), mRNA.
LOC100133328	892.4	XR_038620.1	PREDICTED: Homo sapiens misc_RNA (LOC100133328), miscRNA.
ALG5	892.1	NM_013338.3	Homo sapiens asparagine-linked glycosylation 5 homolog (S. cerevisiae, dolichyl-phosphate beta-glucosyltransferase) (ALG5), mRNA.
LEMD2	892.1	NM_181336.2	Homo sapiens LEM domain containing 2 (LEMD2), mRNA.
C1orf158	891.9	NM_152290.1	Homo sapiens chromosome 1 open reading frame 158 (C1orf158), mRNA.
MKNK2	891.5	NM_017572.2	Homo sapiens MAP kinase interacting serine/threonine kinase 2 (MKNK2), transcript variant 1, mRNA.
BLOC1S1	891.2	NM_001487.1	Homo sapiens biogenesis of lysosome-related organelles complex-1, subunit 1 (BLOC1S1), mRNA.
KTELC1	890.7	NM_152305.1	Homo sapiens KTEL (Lys-Tyr-Glu-Leu) containing 1 (KTELC1), mRNA.
POLR3E	890	NM_018119.2	Homo sapiens polymerase (RNA) III (DNA directed) polypeptide E (80kD) (POLR3E), mRNA.
EFHC2	889.1	NM_025184.2	Homo sapiens EF-hand domain (C-terminal) containing 2 (EFHC2), mRNA.
ANKRD57	889	NM_023016.2	Homo sapiens ankyrin repeat domain 57 (ANKRD57), mRNA.
CCDC45	888.6	NM_138363.1	Homo sapiens coiled-coil domain containing 45 (CCDC45), mRNA.
NUP62CL	888.2	NM_017681.1	Homo sapiens nucleoporin 62kDa C-terminal like (NUP62CL), mRNA.
PSMD6	886.8	NM_014814.1	Homo sapiens proteasome (prosome, macropain) 26S subunit, non-ATPase, 6 (PSMD6), mRNA.
RAB40B	885.6	NM_006822.1	Homo sapiens RAB40B, member RAS oncogene family (RAB40B), mRNA.
PRICKLE4	884.6	NM_013397.3	Homo sapiens prickle homolog 4 (Drosophila) (PRICKLE4), mRNA.
KIAA1688	884.2	NM_025251.1	Homo sapiens KIAA1688 protein (KIAA1688), mRNA.
EGLN2	884.1	NM_017555.1	Homo sapiens egl nine homolog 2 (C. elegans) (EGLN2), transcript variant 2, mRNA.
BCL2L2	883.6	NM_004050.2	Homo sapiens BCL2-like 2 (BCL2L2), mRNA.
R3HCC1	883.1	XM_114618.6	PREDICTED: Homo sapiens R3H domain and coiled-coil containing 1 (R3HCC1), mRNA.
EIF2C2	882.9	NM_012154.2	Homo sapiens eukaryotic translation initiation factor 2C, 2 (EIF2C2), mRNA.
BATF3	882.3	NM_018664.1	Homo sapiens basic leucine zipper transcription factor, ATF-like 3 (BATF3), mRNA.
CKB	881.4	NM_001823.3	Homo sapiens creatine kinase, brain (CKB), mRNA.
TRIB1	881	NM_025195.2	Homo sapiens tribbles homolog 1 (Drosophila) (TRIB1), mRNA.
C14orf131	880.8	NM_018335.2	Homo sapiens chromosome 14 open reading frame 131 (C14orf131), mRNA.
DHPS	880.3	NM_001930.2	Homo sapiens deoxyhypusine synthase (DHPS), transcript variant 1, mRNA.
SF3A2	880	NM_007165.4	Homo sapiens splicing factor 3a, subunit 2, 66kDa (SF3A2), mRNA.
LRPAP1	879.7	NM_002337.1	Homo sapiens low density lipoprotein receptor-related protein associated protein 1 (LRPAP1), mRNA.
ZNF549	879.7	NM_153263.1	Homo sapiens zinc finger protein 549 (ZNF549), mRNA.
FEZ1	879.1	NM_022549.2	Homo sapiens fasciculation and elongation protein zeta 1 (zygin I) (FEZ1), transcript variant 2, mRNA.
MBD4	878.7	NM_003925.1	Homo sapiens methyl-CpG binding domain protein 4 (MBD4), mRNA.
FAM96A	878.5	NM_001014812.1	Homo sapiens family with sequence similarity 96, member A (FAM96A), transcript variant 2, mRNA.
GAS6	878.1	NM_000820.1	Homo sapiens growth arrest-specific 6 (GAS6), mRNA.
TRAPPC6A	878.1	NM_024108.1	Homo sapiens trafficking protein particle complex 6A (TRAPPC6A), mRNA.
LOC643284	878	XM_928180.1	PREDICTED: Homo sapiens similar to 40S ribosomal protein S29 (LOC643284), mRNA.
TMEM41B	877.9	NM_015012.1	Homo sapiens transmembrane protein 41B (TMEM41B), mRNA.
SAC3D1	877.6	NM_013299.2	Homo sapiens SAC3 domain containing 1 (SAC3D1), mRNA.
LOC440348	877.5	NM_001018059.2	Homo sapiens similar to nuclear pore complex interacting protein (LOC440348), mRNA.
SFRS14	877.4	NM_014884.1	Homo sapiens splicing factor, arginine/serine-rich 14 (SFRS14), transcript variant 2, mRNA.
C7orf63	877.2	NM_024788.2	Homo sapiens chromosome 7 open reading frame 63 (C7orf63), mRNA.
ITGA10	876.5	NM_003637.3	Homo sapiens integrin, alpha 10 (ITGA10), mRNA.
ZMYND10	876	NM_015896.2	Homo sapiens zinc finger, MYND-type containing 10 (ZMYND10), mRNA.
COMMD7	875.7	NM_053041.1	Homo sapiens COMM domain containing 7 (COMMD7), transcript variant 2, mRNA.
SLC25A4	875.4	NM_001151.2	Homo sapiens solute carrier family 25 (mitochondrial carrier; adenine nucleotide translocator), member 4 (SLC25A4), nuclear gene encoding mitochondrial protein, mRNA.
ZBTB33	875.3	NM_006777.3	Homo sapiens zinc finger and BTB domain containing 33 (ZBTB33), mRNA.
LONP1	875.1	NM_004793.2	Homo sapiens lon peptidase 1, mitochondrial (LONP1), nuclear gene encoding mitochondrial protein, mRNA.
HCFC1R1	874.3	NM_001002017.1	Homo sapiens host cell factor C1 regulator 1 (XPO1 dependent) (HCFC1R1), transcript variant 3, mRNA.
TTLL5	873.8	NM_015072.3	Homo sapiens tubulin tyrosine ligase-like family, member 5 (TTLL5), mRNA.
DDRGK1	873.5	NM_023935.1	Homo sapiens DDRGK domain containing 1 (DDRGK1), mRNA.
GPR1	872.4	NM_005279.2	Homo sapiens G protein-coupled receptor 1 (GPR1), transcript variant 2, mRNA.
FXYD5	871.8	NM_014164.4	Homo sapiens FXYD domain containing ion transport regulator 5 (FXYD5), transcript variant 2, mRNA.
BBS4	871.7	NM_033028.2	Homo sapiens Bardet-Biedl syndrome 4 (BBS4), mRNA.
KCTD6	871.7	NM_153331.2	Homo sapiens potassium channel tetramerisation domain containing 6 (KCTD6), mRNA.
PHTF1	870.9	NM_006608.1	Homo sapiens putative homeodomain transcription factor 1 (PHTF1), mRNA.
MYH7	870.8	NM_000257.1	Homo sapiens myosin, heavy chain 7, cardiac muscle, beta (MYH7), mRNA.
ATP5SL	869.5	NM_018035.1	Homo sapiens ATP5S-like (ATP5SL), mRNA.
LOC653773	869.2	XM_938755.1	PREDICTED: Homo sapiens similar to ribosomal protein L31 (LOC653773), mRNA.
TXNRD2	869.2	NM_145748.1	Homo sapiens thioredoxin reductase 2 (TXNRD2), nuclear gene encoding mitochondrial protein, transcript variant 3, mRNA.
LOC728661	869.1	XM_001717735.1	PREDICTED: Homo sapiens similar to solute carrier family 35, member E2 (LOC728661), mRNA.
ZBTB48	869	NM_005341.1	Homo sapiens zinc finger and BTB domain containing 48 (ZBTB48), mRNA.
AZI1	868.8	NM_014984.1	Homo sapiens 5-azacytidine induced 1 (AZI1), transcript variant 1, mRNA.
DUSP22	868.8	NM_020185.3	Homo sapiens dual specificity phosphatase 22 (DUSP22), mRNA.
EFHD1	864.6	NM_025202.2	Homo sapiens EF-hand domain family, member D1 (EFHD1), mRNA.
OSTC	863	NM_021227.2	Homo sapiens oligosaccharyltransferase complex subunit (OSTC), mRNA.
AKAP13	862.6	NM_007200.3	Homo sapiens A kinase (PRKA) anchor protein 13 (AKAP13), transcript variant 3, mRNA.
CENPB	862.4	NM_001810.5	Homo sapiens centromere protein B, 80kDa (CENPB), mRNA.
PCYOX1	862.4	NM_016297.2	Homo sapiens prenylcysteine oxidase 1 (PCYOX1), mRNA.
[truncated: 9,508 more rows]
