# Supplementary material for: Altered choroid plexus gene expression in major depressive disorder
Source: Front Hum Neurosci. 2014 Apr 22;8:238. doi: 10.3389/fnhum.2014.00238 (PMC4001046; doi:10.3389/fnhum.2014.00238)
Supplement: Supplementary file 2 [file DataSheet2.XLS]

## Sheet: Sheet1
Symbol	Accession No.	Fold-change	Abs FC	P-value	Definition
LCN12	NM_178536.2	1.80853	1.80853	0.0311464	Homo sapiens lipocalcin 12 (LCN12), mRNA.
C10orf141	NM_001039762.1	1.64598	1.64598	0.0146236	Homo sapiens chromosome 10 open reading frame 141 (C10orf141), mRNA.
LOC100128252	XM_001725603.1	1.63657	1.63657	0.0140037	PREDICTED: Homo sapiens similar to MGC9913 protein (LOC100128252), mRNA.
LOC100133042	XM_001720521.1	1.61703	1.61703	0.0135822	PREDICTED: Homo sapiens hypothetical protein LOC100133042 (LOC100133042), mRNA.
GSTM3	NM_000849.3	1.59936	1.59936	0.0110295	Homo sapiens glutathione S-transferase M3 (brain) (GSTM3), mRNA.
KCNJ13	NM_002242.2	1.58734	1.58734	0.0455101	Homo sapiens potassium inwardly-rectifying channel, subfamily J, member 13 (KCNJ13), mRNA.
LOC649970	XM_939056.1	1.57341	1.57341	0.012728	PREDICTED: Homo sapiens similar to creatine kinase, mitochondrial 1B precursor (LOC649970), mRNA.
CKMT1A	NM_001015001.1	1.55431	1.55431	0.00436167	Homo sapiens creatine kinase, mitochondrial 1A (CKMT1A), nuclear gene encoding mitochondrial protein, mRNA.
SPACA3	NM_173847.2	1.54002	1.54002	0.0212085	Homo sapiens sperm acrosome associated 3 (SPACA3), mRNA.
LOC645166	XM_001129441.2	1.53264	1.53264	0.0276831	PREDICTED: Homo sapiens similar to lymphocyte-specific protein 1 (LOC645166), mRNA.
C6orf52	XM_371798.4	1.48957	1.48957	0.0137808	PREDICTED: Homo sapiens chromosome 6 open reading frame 52 (C6orf52), mRNA.
FZD9	NM_003508.2	1.47678	1.47678	0.0381565	Homo sapiens frizzled homolog 9 (Drosophila) (FZD9), mRNA.
CDS1	NM_001263.2	1.4752	1.4752	0.00199685	Homo sapiens CDP-diacylglycerol synthase (phosphatidate cytidylyltransferase) 1 (CDS1), mRNA.
DENND5B	NM_144973.2	1.44395	1.44395	0.0407851	Homo sapiens DENN/MADD domain containing 5B (DENND5B), mRNA.
MYL5	NM_002477.1	1.44386	1.44386	0.014047	Homo sapiens myosin, light chain 5, regulatory (MYL5), mRNA.
TSPAN5	NM_005723.2	1.42679	1.42679	0.00755788	Homo sapiens tetraspanin 5 (TSPAN5), mRNA.
ProSAPiP1	NM_014731.2	1.41702	1.41702	0.0493183	Homo sapiens ProSAPiP1 protein (ProSAPiP1), mRNA.
HSPB8	NM_014365.2	1.4045	1.4045	0.0334714	Homo sapiens heat shock 22kDa protein 8 (HSPB8), mRNA.
OSBPL1A	NM_080597.2	1.40164	1.40164	0.029117	Homo sapiens oxysterol binding protein-like 1A (OSBPL1A), transcript variant OSBPL1B, mRNA.
IFI30	NM_006332.3	1.39651	1.39651	0.0265966	Homo sapiens interferon, gamma-inducible protein 30 (IFI30), mRNA.
SGSM1	XM_938660.1	1.39366	1.39366	0.0379255	Homo sapiens small G protein signaling modulator 1 (SGSM1), transcript variant 1, mRNA.
PLEKHB1	NM_021200.1	1.39235	1.39235	0.0491896	Homo sapiens pleckstrin homology domain containing, family B (evectins) member 1 (PLEKHB1), mRNA.
PTRH1	NM_001002913.1	1.38378	1.38378	0.031764	Homo sapiens peptidyl-tRNA hydrolase 1 homolog (S. cerevisiae) (PTRH1), mRNA.
FECH	NM_000140.2	1.38222	1.38222	0.029376	Homo sapiens ferrochelatase (protoporphyria) (FECH), nuclear gene encoding mitochondrial protein, transcript variant 2, mRNA.
LRPAP1	NM_002337.1	1.38216	1.38216	0.0300099	Homo sapiens low density lipoprotein receptor-related protein associated protein 1 (LRPAP1), mRNA.
ABCB9	NM_019624.2	1.37552	1.37552	0.0155834	Homo sapiens ATP-binding cassette, sub-family B (MDR/TAP), member 9 (ABCB9), transcript variant 2, mRNA.
MYL5	NM_002477.1	1.36556	1.36556	0.0238013	Homo sapiens myosin, light chain 5, regulatory (MYL5), mRNA.
MUT	NM_000255.1	1.35104	1.35104	0.024821	Homo sapiens methylmalonyl Coenzyme A mutase (MUT), nuclear gene encoding mitochondrial protein, mRNA.
TBC1D14	NM_020773.1	1.34806	1.34806	0.025324	Homo sapiens TBC1 domain family, member 14 (TBC1D14), mRNA.
SEC11C	NM_033280.1	1.34607	1.34607	0.0329324	Homo sapiens SEC11 homolog C (S. cerevisiae) (SEC11C), mRNA.
USP48	NM_032236.5	1.32678	1.32678	0.0416431	Homo sapiens ubiquitin specific peptidase 48 (USP48), transcript variant 1, mRNA.
GNB5	NM_006578.3	1.30614	1.30614	0.0211237	Homo sapiens guanine nucleotide binding protein (G protein), beta 5 (GNB5), transcript variant 1, mRNA.
P2RY2	NM_002564.2	1.30328	1.30328	0.0276613	Homo sapiens purinergic receptor P2Y, G-protein coupled, 2 (P2RY2), transcript variant 2, mRNA.
C17orf101	NM_175902.3	1.29349	1.29349	0.0203768	Homo sapiens chromosome 17 open reading frame 101 (C17orf101), transcript variant 2, mRNA.
MYST3	NM_006766.2	1.29318	1.29318	0.0189525	Homo sapiens MYST histone acetyltransferase (monocytic leukemia) 3 (MYST3), mRNA.
B3GNT1	NM_006876.2	1.28985	1.28985	0.040311	Homo sapiens UDP-GlcNAc:betaGal beta-1,3-N-acetylglucosaminyltransferase 1 (B3GNT1), mRNA.
MPZL1	NM_024569.3	1.28775	1.28775	0.0423006	Homo sapiens myelin protein zero-like 1 (MPZL1), transcript variant 2, mRNA.
TSPAN3	NM_198902.1	1.28157	1.28157	0.0469228	Homo sapiens tetraspanin 3 (TSPAN3), transcript variant 1, mRNA.
CHST7	NM_019886.2	1.27708	1.27708	0.0379046	Homo sapiens carbohydrate (N-acetylglucosamine 6-O) sulfotransferase 7 (CHST7), mRNA.
ARNT2	NM_014862.3	1.27331	1.27331	0.033268	Homo sapiens aryl-hydrocarbon receptor nuclear translocator 2 (ARNT2), mRNA.
LOC100134152	XM_001714765.1	1.26902	1.26902	0.0411156	PREDICTED: Homo sapiens similar to synaptotagmin XV-b (LOC100134152), mRNA.
DYNC2H1	NM_001080463.1	1.26229	1.26229	0.046238	Homo sapiens dynein, cytoplasmic 2, heavy chain 1 (DYNC2H1), mRNA.
LOC730324	XM_001722095.1	1.25552	1.25552	0.0476613	PREDICTED: Homo sapiens hypothetical LOC730324 (LOC730324), mRNA.
SBDS	NM_016038.2	-1.23908	1.23908	0.0471364	Homo sapiens Shwachman-Bodian-Diamond syndrome (SBDS), mRNA.
LOC146517	XM_928464.1	-1.24067	1.24067	0.0489691	PREDICTED: Homo sapiens hypothetical protein LOC146517 (LOC146517), mRNA.
ZNF83	NM_018300.2	-1.24739	1.24739	0.0407952	Homo sapiens zinc finger protein 83 (ZNF83), mRNA.
AFG3L1	NM_001031805.1	-1.25203	1.25203	0.0412689	Homo sapiens AFG3 ATPase family gene 3-like 1 (yeast) (AFG3L1), transcript variant 2, mRNA.
ZNF343	NM_024325.4	-1.25446	1.25446	0.0476633	Homo sapiens zinc finger protein 343 (ZNF343), mRNA.
SHE	NM_001010846.1	-1.25751	1.25751	0.0351654	Homo sapiens Src homology 2 domain containing E (SHE), mRNA.
SBF2	NM_030962.2	-1.25798	1.25798	0.0416054	Homo sapiens SET binding factor 2 (SBF2), mRNA.
SMAD7	NM_005904.2	-1.26714	1.26714	0.0287165	Homo sapiens SMAD family member 7 (SMAD7), mRNA.
C10orf6	NM_018121.2	-1.26718	1.26718	0.0359771	Homo sapiens chromosome 10 open reading frame 6 (C10orf6), mRNA.
STARD13	NM_178006.1	-1.26849	1.26849	0.0470808	Homo sapiens START domain containing 13 (STARD13), transcript variant alpha, mRNA.
LOC728026	XM_001126659.2	-1.26873	1.26873	0.0423034	PREDICTED: Homo sapiens hypothetical LOC728026 (LOC728026), mRNA.
	Hs.224794	-1.26873	1.26873	0.0326048	Homo sapiens cDNA FLJ33375 fis, clone BRACE2006137
NOL8	NM_017948.4	-1.27008	1.27008	0.0370637	Homo sapiens nucleolar protein 8 (NOL8), mRNA.
P2RY13	NM_176894.1	-1.27912	1.27912	0.0479599	Homo sapiens purinergic receptor P2Y, G-protein coupled, 13 (P2RY13), transcript variant 1, mRNA.
LYAR	NM_017816.1	-1.28263	1.28263	0.0300195	Homo sapiens Ly1 antibody reactive homolog (mouse) (LYAR), mRNA.
FAM111A	NM_022074.2	-1.284	1.284	0.0445378	Homo sapiens family with sequence similarity 111, member A (FAM111A), transcript variant 1, mRNA.
PCMTD1	NM_052937.1	-1.2841	1.2841	0.0472424	Homo sapiens protein-L-isoaspartate (D-aspartate) O-methyltransferase domain containing 1 (PCMTD1), mRNA.
SIVA	NM_021709.1	-1.29003	1.29003	0.0420076	Homo sapiens CD27-binding (Siva) protein (SIVA), transcript variant 2, mRNA.
LEAP2	NM_052971.2	-1.29438	1.29438	0.0256613	Homo sapiens liver expressed antimicrobial peptide 2 (LEAP2), mRNA.
TRIM68	NM_018073.5	-1.29596	1.29596	0.0249831	Homo sapiens tripartite motif-containing 68 (TRIM68), mRNA.
APEX2	NM_014481.2	-1.2973	1.2973	0.0168527	Homo sapiens APEX nuclease (apurinic/apyrimidinic endonuclease) 2 (APEX2), nuclear gene encoding mitochondrial protein, mRNA.
TIE1	NM_005424.2	-1.29772	1.29772	0.0347419	Homo sapiens tyrosine kinase with immunoglobulin-like and EGF-like domains 1 (TIE1), mRNA.
IL8	NM_000584.2	-1.29821	1.29821	0.0498596	Homo sapiens interleukin 8 (IL8), mRNA.
TNFRSF10B	NM_003842.3	-1.29976	1.29976	0.03348	Homo sapiens tumor necrosis factor receptor superfamily, member 10b (TNFRSF10B), transcript variant 1, mRNA.
SIAH1	NM_001006610.1	-1.30078	1.30078	0.0383039	Homo sapiens seven in absentia homolog 1 (Drosophila) (SIAH1), transcript variant 2, mRNA.
PLEKHA1	NM_001001974.1	-1.30258	1.30258	0.0428022	Homo sapiens pleckstrin homology domain containing, family A (phosphoinositide binding specific) member 1 (PLEKHA1), transcript variant 2, mRNA.
KLHDC10	NM_014997.2	-1.30625	1.30625	0.0353271	Homo sapiens kelch domain containing 10 (KLHDC10), mRNA.
	Hs.298873	-1.30669	1.30669	0.0197548	BX090227 NCI_CGAP_GC6 Homo sapiens cDNA clone IMAGp998D135719 ; IMAGE:2307804, mRNA sequence
ZNF471	NM_020813.1	-1.30773	1.30773	0.034651	Homo sapiens zinc finger protein 471 (ZNF471), mRNA.
RAI1	NM_030665.3	-1.30787	1.30787	0.0412773	Homo sapiens retinoic acid induced 1 (RAI1), mRNA.
RNASEL	NM_021133.2	-1.3141	1.3141	0.0438051	Homo sapiens ribonuclease L (2',5'-oligoisoadenylate synthetase-dependent) (RNASEL), mRNA.
MAB21L2	NM_006439.3	-1.31702	1.31702	0.0154695	PREDICTED: Homo sapiens mab-21-like 2 (C. elegans) (MAB21L2), mRNA.
CEP192	NM_032142.2	-1.32155	1.32155	0.0216788	Homo sapiens centrosomal protein 192kDa (CEP192), mRNA.
DCUN1D3	NM_173475.1	-1.32252	1.32252	0.0223364	Homo sapiens DCN1, defective in cullin neddylation 1, domain containing 3 (S. cerevisiae) (DCUN1D3), mRNA.
CAPZB	NM_004930.1	-1.32347	1.32347	0.0214046	Homo sapiens capping protein (actin filament) muscle Z-line, beta (CAPZB), mRNA.
SMAD7	NM_005904.2	-1.32823	1.32823	0.0111261	Homo sapiens SMAD family member 7 (SMAD7), mRNA.
SKP2	NM_032637.2	-1.32834	1.32834	0.0364519	Homo sapiens S-phase kinase-associated protein 2 (p45) (SKP2), transcript variant 2, mRNA.
LOXL3	NM_032603.2	-1.33257	1.33257	0.0217122	Homo sapiens lysyl oxidase-like 3 (LOXL3), mRNA.
MYH3	NM_002470.1	-1.33372	1.33372	0.0144674	Homo sapiens myosin, heavy chain 3, skeletal muscle, embryonic (MYH3), mRNA.
LTBP2	NM_000428.2	-1.338	1.338	0.0414235	Homo sapiens latent transforming growth factor beta binding protein 2 (LTBP2), mRNA.
ARMCX2	NM_177949.1	-1.34099	1.34099	0.019672	Homo sapiens armadillo repeat containing, X-linked 2 (ARMCX2), mRNA.
ZNF34	NM_030580.2	-1.34298	1.34298	0.00926976	Homo sapiens zinc finger protein 34 (ZNF34), mRNA.
ZBTB3	NM_024784.2	-1.34463	1.34463	0.0284146	Homo sapiens zinc finger and BTB domain containing 3 (ZBTB3), mRNA.
ID2	NM_002166.4	-1.34615	1.34615	0.0314835	Homo sapiens inhibitor of DNA binding 2, dominant negative helix-loop-helix protein (ID2), mRNA.
MOBKL2C	NM_201403.1	-1.34909	1.34909	0.0186883	Homo sapiens MOB1, Mps One Binder kinase activator-like 2C (yeast) (MOBKL2C), transcript variant 1, mRNA.
MAPK1	NM_138957.2	-1.35124	1.35124	0.0266976	Homo sapiens mitogen-activated protein kinase 1 (MAPK1), transcript variant 2, mRNA.
LOC791120	NR_015357.1	-1.35318	1.35318	0.0159596	Homo sapiens hypothetical LOC791120 (LOC791120), non-coding RNA.
	Hs.561735	-1.35351	1.35351	0.0288479	AL528570 Homo sapiens NEUROBLASTOMA COT 50-NORMALIZED Homo sapiens cDNA clone CS0DD001YM19 5-PRIME, mRNA sequence
TMEM79	NM_032323.1	-1.35629	1.35629	0.0267654	Homo sapiens transmembrane protein 79 (TMEM79), mRNA.
MAP3K6	NM_004672.3	-1.36146	1.36146	0.0357633	Homo sapiens mitogen-activated protein kinase kinase kinase 6 (MAP3K6), mRNA.
FLJ44342	XR_040497.1	-1.36162	1.36162	0.0234286	PREDICTED: Homo sapiens hypothetical LOC645460 (FLJ44342), miscRNA.
TSC22D1	NM_183422.1	-1.36245	1.36245	0.0166226	Homo sapiens TSC22 domain family, member 1 (TSC22D1), transcript variant 1, mRNA.
PLAGL2	NM_002657.2	-1.36516	1.36516	0.0302872	Homo sapiens pleiomorphic adenoma gene-like 2 (PLAGL2), mRNA.
BATF	NM_006399.2	-1.36662	1.36662	0.0349496	Homo sapiens basic leucine zipper transcription factor, ATF-like (BATF), mRNA.
MLLT10	NM_004641.2	-1.36727	1.36727	0.020017	Homo sapiens myeloid/lymphoid or mixed-lineage leukemia (trithorax homolog, Drosophila); translocated to, 10 (MLLT10), transcript variant 1, mRNA.
KLF12	NM_016285.2	-1.36822	1.36822	0.0352689	Homo sapiens Kruppel-like factor 12 (KLF12), transcript variant 2, mRNA.
MUTED	NM_201280.1	-1.37259	1.37259	0.0234666	Homo sapiens muted homolog (mouse) (MUTED), mRNA.
CMTM7	NM_138410.2	-1.37957	1.37957	0.00828818	Homo sapiens CKLF-like MARVEL transmembrane domain containing 7 (CMTM7), transcript variant 2, mRNA.
LOC653071	XM_930721.1	-1.38225	1.38225	0.0252977	PREDICTED: Homo sapiens similar to CG32820-PA, isoform A, transcript variant 5 (LOC653071), mRNA.
MGC12982	NR_026878.1	-1.38332	1.38332	0.0443739	Homo sapiens hypothetical protein MGC12982 (MGC12982), non-coding RNA.
HSZFP36	NM_001080493.1	-1.3873	1.3873	0.0175033	Homo sapiens ZFP-36 for a zinc finger protein (HSZFP36), mRNA.
NR2F2	NM_021005.2	-1.38758	1.38758	0.0288555	Homo sapiens nuclear receptor subfamily 2, group F, member 2 (NR2F2), mRNA.
	Hs.34558	-1.39401	1.39401	0.00242727	Homo sapiens cDNA: FLJ21199 fis, clone COL00235
HDAC4	NM_006037.2	-1.39615	1.39615	0.0352251	Homo sapiens histone deacetylase 4 (HDAC4), mRNA.
IFI44	NM_006417.2	-1.39965	1.39965	0.0081401	Homo sapiens interferon-induced protein 44 (IFI44), mRNA.
SLCO2A1	NM_005630.1	-1.40072	1.40072	0.0226022	Homo sapiens solute carrier organic anion transporter family, member 2A1 (SLCO2A1), mRNA.
NCOA3	NM_006534.2	-1.40503	1.40503	0.0120056	Homo sapiens nuclear receptor coactivator 3 (NCOA3), transcript variant 1, mRNA.
TLE2	NM_003260.3	-1.40681	1.40681	0.0279667	Homo sapiens transducin-like enhancer of split 2 (E(sp1) homolog, Drosophila) (TLE2), mRNA.
GIMAP8	NM_175571.2	-1.41073	1.41073	0.0148737	Homo sapiens GTPase, IMAP family member 8 (GIMAP8), mRNA.
CTGLF3	NM_001077665.1	-1.41509	1.41509	0.0386546	Homo sapiens centaurin, gamma-like family, member 3 (CTGLF3), mRNA.
SP100	NM_001080391.1	-1.41587	1.41587	0.0189614	Homo sapiens SP100 nuclear antigen (SP100), transcript variant 1, mRNA.
EFNB2	NM_004093.2	-1.41588	1.41588	0.0331864	Homo sapiens ephrin-B2 (EFNB2), mRNA.
MIER1	NM_020948.1	-1.42306	1.42306	0.0472027	Homo sapiens mesoderm induction early response 1 homolog (Xenopus laevis) (MIER1), transcript variant 1, mRNA.
ZNF792	NM_175872.3	-1.42473	1.42473	0.00501785	Homo sapiens zinc finger protein 792 (ZNF792), mRNA.
CYGB	NM_134268.3	-1.42713	1.42713	0.0438775	Homo sapiens cytoglobin (CYGB), mRNA.
IL10RB	NM_000628.3	-1.42786	1.42786	0.0063335	Homo sapiens interleukin 10 receptor, beta (IL10RB), mRNA.
MYH9	NM_002473.3	-1.42845	1.42845	0.0209984	Homo sapiens myosin, heavy chain 9, non-muscle (MYH9), mRNA.
LBH	XM_929369.1	-1.43602	1.43602	0.0269181	PREDICTED: Homo sapiens hypothetical protein DKFZp566J091 (LBH), mRNA.
CNN2	NM_201277.1	-1.44111	1.44111	0.00487762	Homo sapiens calponin 2 (CNN2), transcript variant 2, mRNA.
C17orf67	XM_939391.1	-1.44997	1.44997	0.0484312	Homo sapiens chromosome 17 open reading frame 67 (C17orf67), mRNA.
P2RY5	NM_005767.3	-1.48241	1.48241	0.0485661	Homo sapiens purinergic receptor P2Y, G-protein coupled, 5 (P2RY5), mRNA.
ZNF680	NM_178558.2	-1.49073	1.49073	0.0130928	Homo sapiens zinc finger protein 680 (ZNF680), mRNA.
PEAR1	NM_001080471.1	-1.49549	1.49549	0.0457927	Homo sapiens platelet endothelial aggregation receptor 1 (PEAR1), mRNA.
IRF1	NM_002198.1	-1.49995	1.49995	0.0303284	Homo sapiens interferon regulatory factor 1 (IRF1), mRNA.
C1orf63	NM_020317.3	-1.50109	1.50109	0.0126834	Homo sapiens chromosome 1 open reading frame 63 (C1orf63), mRNA.
MS4A6A	NM_152851.1	-1.51122	1.51122	0.0345199	Homo sapiens membrane-spanning 4-domains, subfamily A, member 6A (MS4A6A), transcript variant 3, mRNA.
LRRC17	NM_001031692.1	-1.51139	1.51139	0.0102483	Homo sapiens leucine rich repeat containing 17 (LRRC17), transcript variant 2, mRNA.
COL1A2	NM_000089.3	-1.51641	1.51641	0.0490563	Homo sapiens collagen, type I, alpha 2 (COL1A2), mRNA.
ARAP3	NM_022481.5	-1.51732	1.51732	0.0173051	Homo sapiens ArfGAP with RhoGAP domain, ankyrin repeat and PH domain 3 (ARAP3), mRNA.
ETS1	NM_005238.2	-1.52121	1.52121	0.0326669	Homo sapiens v-ets erythroblastosis virus E26 oncogene homolog 1 (avian) (ETS1), mRNA.
MS4A4A	NM_148975.1	-1.54155	1.54155	0.00534245	Homo sapiens membrane-spanning 4-domains, subfamily A, member 4 (MS4A4A), transcript variant 2, mRNA.
LOC493869	NM_001008397.1	-1.54475	1.54475	0.0330113	Homo sapiens similar to RIKEN cDNA 2310016C16 (LOC493869), mRNA.
FGL2	NM_006682.1	-1.54973	1.54973	0.0338497	Homo sapiens fibrinogen-like 2 (FGL2), mRNA.
ALDH1A3	NM_000693.1	-1.55041	1.55041	0.0254901	Homo sapiens aldehyde dehydrogenase 1 family, member A3 (ALDH1A3), mRNA.
COL1A1	NM_000088.2	-1.57308	1.57308	0.0294382	Homo sapiens collagen, type I, alpha 1 (COL1A1), mRNA.
SRL	XM_945656.1	-1.57884	1.57884	0.0259508	Homo sapiens sarcalumenin (SRL), mRNA.
LRRC25	NM_145256.2	-1.58307	1.58307	0.0400212	Homo sapiens leucine rich repeat containing 25 (LRRC25), mRNA.
MRPL43	NM_176792.1	-1.60087	1.60087	0.00374217	Homo sapiens mitochondrial ribosomal protein L43 (MRPL43), nuclear gene encoding mitochondrial protein, transcript variant 2, mRNA.
GIMAP4	NM_018326.2	-1.60644	1.60644	0.0220668	Homo sapiens GTPase, IMAP family member 4 (GIMAP4), mRNA.
ADAP2	NM_018404.1	-1.61547	1.61547	0.0238702	Homo sapiens ArfGAP with dual PH domains 2 (ADAP2), mRNA.
NPW	NM_001099456.2	-1.61682	1.61682	0.0226667	Homo sapiens neuropeptide W (NPW), mRNA.
COL5A1	NM_000093.2	-1.6184	1.6184	0.021383	Homo sapiens collagen, type V, alpha 1 (COL5A1), mRNA.
AHSA2	NM_152392.1	-1.63051	1.63051	0.0326425	Homo sapiens AHA1, activator of heat shock 90kDa protein ATPase homolog 2 (yeast) (AHSA2), mRNA.
LOC652755	XM_942384.1	-1.6361	1.6361	0.00944664	PREDICTED: Homo sapiens similar to Baculoviral IAP repeat-containing protein 1 (Neuronal apoptosis inhibitory protein) (LOC652755), mRNA.
ACVRL1	NM_000020.2	-1.652	1.652	0.0393992	Homo sapiens activin A receptor type II-like 1 (ACVRL1), transcript variant 1, mRNA.
CFD	NM_001928.2	-1.65902	1.65902	0.046307	Homo sapiens complement factor D (adipsin) (CFD), mRNA.
PDE5A	NM_033437.2	-1.67438	1.67438	0.0142239	Homo sapiens phosphodiesterase 5A, cGMP-specific (PDE5A), transcript variant 1, mRNA.
MAFB	NM_005461.3	-1.68923	1.68923	0.0242627	Homo sapiens v-maf musculoaponeurotic fibrosarcoma oncogene homolog B (avian) (MAFB), mRNA.
GIMAP1	NM_130759.2	-1.6937	1.6937	0.0232189	Homo sapiens GTPase, IMAP family member 1 (GIMAP1), mRNA.
KCNMB1	NM_004137.2	-1.70774	1.70774	0.0306253	Homo sapiens potassium large conductance calcium-activated channel, subfamily M, beta member 1 (KCNMB1), mRNA.
GRRP1	NM_024869.2	-1.76018	1.76018	0.00238096	Homo sapiens glycine/arginine rich protein 1 (GRRP1), mRNA.
XAF1	NM_199139.1	-1.76864	1.76864	0.000420486	Homo sapiens XIAP associated factor 1 (XAF1), transcript variant 2, mRNA.
ENOSF1	NM_017512.2	-1.77737	1.77737	0.00168257	Homo sapiens enolase superfamily member 1 (ENOSF1), mRNA.
IGFBP5	NM_000599.2	-1.80994	1.80994	0.0119294	Homo sapiens insulin-like growth factor binding protein 5 (IGFBP5), mRNA.
TGFB1I1	NM_015927.3	-1.81623	1.81623	0.03269	Homo sapiens transforming growth factor beta 1 induced transcript 1 (TGFB1I1), transcript variant 2, mRNA.
CCDC58	NM_001017928.2	-1.83142	1.83142	0.00316001	Homo sapiens coiled-coil domain containing 58 (CCDC58), mRNA.
TPM2	NM_213674.1	-1.83636	1.83636	0.0225528	Homo sapiens tropomyosin 2 (beta) (TPM2), transcript variant 2, mRNA.
TPM2	NM_003289.3	-1.84722	1.84722	0.0328482	Homo sapiens tropomyosin 2 (beta) (TPM2), transcript variant 2, mRNA.
NOV	NM_002514.2	-1.88675	1.88675	0.0458417	Homo sapiens nephroblastoma overexpressed gene (NOV), mRNA.
CTSG	NM_001911.2	-1.9325	1.9325	0.0179898	Homo sapiens cathepsin G (CTSG), mRNA.
LOC653610	XM_928387.1	-1.96795	1.96795	0.00586428	PREDICTED: Homo sapiens similar to Histone H2A.o (H2A/o) (H2A.2) (H2a-615) (LOC653610), mRNA.
ITGB1BP1	NM_022334.2	-2.01683	2.01683	0.016938	Homo sapiens integrin beta 1 binding protein 1 (ITGB1BP1), transcript variant 2, mRNA.
SNORD3A	NR_006880.1	-2.0519	2.0519	0.00448735	Homo sapiens small nucleolar RNA, C/D box 3A (SNORD3A), small nucleolar RNA.
FBLN2	NM_001004019.1	-2.75228	2.75228	0.0140116	Homo sapiens fibulin 2 (FBLN2), transcript variant 2, mRNA.
FBLN2	NM_001998.2	-2.93252	2.93252	0.0154557	Homo sapiens fibulin 2 (FBLN2), transcript variant 2, mRNA.
MYH11	NM_002474.1	-3.46245	3.46245	0.0378423	Homo sapiens myosin, heavy chain 11, smooth muscle (MYH11), transcript variant SM1A, mRNA.

## Sheet: Sorted
Table S2: Differentially expressed transcripts (p<0.05) in MDDs compared to controls. The transcripts are ranked by fold-change.
Symbol	Accession No.	Fold-change	P-value	Definition
MYH11	NM_002474.1	-3.46245	0.0378423	Homo sapiens myosin, heavy chain 11, smooth muscle (MYH11), transcript variant SM1A, mRNA.
FBLN2	NM_001998.2	-2.93252	0.0154557	Homo sapiens fibulin 2 (FBLN2), transcript variant 2, mRNA.
FBLN2	NM_001004019.1	-2.75228	0.0140116	Homo sapiens fibulin 2 (FBLN2), transcript variant 2, mRNA.
SNORD3A	NR_006880.1	-2.0519	0.00448735	Homo sapiens small nucleolar RNA, C/D box 3A (SNORD3A), small nucleolar RNA.
ITGB1BP1	NM_022334.2	-2.01683	0.016938	Homo sapiens integrin beta 1 binding protein 1 (ITGB1BP1), transcript variant 2, mRNA.
LOC653610	XM_928387.1	-1.96795	0.00586428	PREDICTED: Homo sapiens similar to Histone H2A.o (H2A/o) (H2A.2) (H2a-615) (LOC653610), mRNA.
CTSG	NM_001911.2	-1.9325	0.0179898	Homo sapiens cathepsin G (CTSG), mRNA.
NOV	NM_002514.2	-1.88675	0.0458417	Homo sapiens nephroblastoma overexpressed gene (NOV), mRNA.
TPM2	NM_003289.3	-1.84722	0.0328482	Homo sapiens tropomyosin 2 (beta) (TPM2), transcript variant 2, mRNA.
TPM2	NM_213674.1	-1.83636	0.0225528	Homo sapiens tropomyosin 2 (beta) (TPM2), transcript variant 2, mRNA.
CCDC58	NM_001017928.2	-1.83142	0.00316001	Homo sapiens coiled-coil domain containing 58 (CCDC58), mRNA.
TGFB1I1	NM_015927.3	-1.81623	0.03269	Homo sapiens transforming growth factor beta 1 induced transcript 1 (TGFB1I1), transcript variant 2, mRNA.
IGFBP5	NM_000599.2	-1.80994	0.0119294	Homo sapiens insulin-like growth factor binding protein 5 (IGFBP5), mRNA.
LCN12	NM_178536.2	1.80853	0.0311464	Homo sapiens lipocalcin 12 (LCN12), mRNA.
ENOSF1	NM_017512.2	-1.77737	0.00168257	Homo sapiens enolase superfamily member 1 (ENOSF1), mRNA.
XAF1	NM_199139.1	-1.76864	0.000420486	Homo sapiens XIAP associated factor 1 (XAF1), transcript variant 2, mRNA.
GRRP1	NM_024869.2	-1.76018	0.00238096	Homo sapiens glycine/arginine rich protein 1 (GRRP1), mRNA.
KCNMB1	NM_004137.2	-1.70774	0.0306253	Homo sapiens potassium large conductance calcium-activated channel, subfamily M, beta member 1 (KCNMB1), mRNA.
GIMAP1	NM_130759.2	-1.6937	0.0232189	Homo sapiens GTPase, IMAP family member 1 (GIMAP1), mRNA.
MAFB	NM_005461.3	-1.68923	0.0242627	Homo sapiens v-maf musculoaponeurotic fibrosarcoma oncogene homolog B (avian) (MAFB), mRNA.
PDE5A	NM_033437.2	-1.67438	0.0142239	Homo sapiens phosphodiesterase 5A, cGMP-specific (PDE5A), transcript variant 1, mRNA.
CFD	NM_001928.2	-1.65902	0.046307	Homo sapiens complement factor D (adipsin) (CFD), mRNA.
ACVRL1	NM_000020.2	-1.652	0.0393992	Homo sapiens activin A receptor type II-like 1 (ACVRL1), transcript variant 1, mRNA.
C10orf141	NM_001039762.1	1.64598	0.0146236	Homo sapiens chromosome 10 open reading frame 141 (C10orf141), mRNA.
LOC100128252	XM_001725603.1	1.63657	0.0140037	PREDICTED: Homo sapiens similar to MGC9913 protein (LOC100128252), mRNA.
LOC652755	XM_942384.1	-1.6361	0.00944664	PREDICTED: Homo sapiens similar to Baculoviral IAP repeat-containing protein 1 (Neuronal apoptosis inhibitory protein) (LOC652755), mRNA.
AHSA2	NM_152392.1	-1.63051	0.0326425	Homo sapiens AHA1, activator of heat shock 90kDa protein ATPase homolog 2 (yeast) (AHSA2), mRNA.
COL5A1	NM_000093.2	-1.6184	0.021383	Homo sapiens collagen, type V, alpha 1 (COL5A1), mRNA.
LOC100133042	XM_001720521.1	1.61703	0.0135822	PREDICTED: Homo sapiens hypothetical protein LOC100133042 (LOC100133042), mRNA.
NPW	NM_001099456.2	-1.61682	0.0226667	Homo sapiens neuropeptide W (NPW), mRNA.
ADAP2	NM_018404.1	-1.61547	0.0238702	Homo sapiens ArfGAP with dual PH domains 2 (ADAP2), mRNA.
GIMAP4	NM_018326.2	-1.60644	0.0220668	Homo sapiens GTPase, IMAP family member 4 (GIMAP4), mRNA.
MRPL43	NM_176792.1	-1.60087	0.00374217	Homo sapiens mitochondrial ribosomal protein L43 (MRPL43), nuclear gene encoding mitochondrial protein, transcript variant 2, mRNA.
GSTM3	NM_000849.3	1.59936	0.0110295	Homo sapiens glutathione S-transferase M3 (brain) (GSTM3), mRNA.
KCNJ13	NM_002242.2	1.58734	0.0455101	Homo sapiens potassium inwardly-rectifying channel, subfamily J, member 13 (KCNJ13), mRNA.
LRRC25	NM_145256.2	-1.58307	0.0400212	Homo sapiens leucine rich repeat containing 25 (LRRC25), mRNA.
SRL	XM_945656.1	-1.57884	0.0259508	Homo sapiens sarcalumenin (SRL), mRNA.
LOC649970	XM_939056.1	1.57341	0.012728	PREDICTED: Homo sapiens similar to creatine kinase, mitochondrial 1B precursor (LOC649970), mRNA.
COL1A1	NM_000088.2	-1.57308	0.0294382	Homo sapiens collagen, type I, alpha 1 (COL1A1), mRNA.
CKMT1A	NM_001015001.1	1.55431	0.00436167	Homo sapiens creatine kinase, mitochondrial 1A (CKMT1A), nuclear gene encoding mitochondrial protein, mRNA.
ALDH1A3	NM_000693.1	-1.55041	0.0254901	Homo sapiens aldehyde dehydrogenase 1 family, member A3 (ALDH1A3), mRNA.
FGL2	NM_006682.1	-1.54973	0.0338497	Homo sapiens fibrinogen-like 2 (FGL2), mRNA.
LOC493869	NM_001008397.1	-1.54475	0.0330113	Homo sapiens similar to RIKEN cDNA 2310016C16 (LOC493869), mRNA.
MS4A4A	NM_148975.1	-1.54155	0.00534245	Homo sapiens membrane-spanning 4-domains, subfamily A, member 4 (MS4A4A), transcript variant 2, mRNA.
SPACA3	NM_173847.2	1.54002	0.0212085	Homo sapiens sperm acrosome associated 3 (SPACA3), mRNA.
LOC645166	XM_001129441.2	1.53264	0.0276831	PREDICTED: Homo sapiens similar to lymphocyte-specific protein 1 (LOC645166), mRNA.
ETS1	NM_005238.2	-1.52121	0.0326669	Homo sapiens v-ets erythroblastosis virus E26 oncogene homolog 1 (avian) (ETS1), mRNA.
ARAP3	NM_022481.5	-1.51732	0.0173051	Homo sapiens ArfGAP with RhoGAP domain, ankyrin repeat and PH domain 3 (ARAP3), mRNA.
COL1A2	NM_000089.3	-1.51641	0.0490563	Homo sapiens collagen, type I, alpha 2 (COL1A2), mRNA.
LRRC17	NM_001031692.1	-1.51139	0.0102483	Homo sapiens leucine rich repeat containing 17 (LRRC17), transcript variant 2, mRNA.
MS4A6A	NM_152851.1	-1.51122	0.0345199	Homo sapiens membrane-spanning 4-domains, subfamily A, member 6A (MS4A6A), transcript variant 3, mRNA.
C1orf63	NM_020317.3	-1.50109	0.0126834	Homo sapiens chromosome 1 open reading frame 63 (C1orf63), mRNA.
IRF1	NM_002198.1	-1.49995	0.0303284	Homo sapiens interferon regulatory factor 1 (IRF1), mRNA.
PEAR1	NM_001080471.1	-1.49549	0.0457927	Homo sapiens platelet endothelial aggregation receptor 1 (PEAR1), mRNA.
ZNF680	NM_178558.2	-1.49073	0.0130928	Homo sapiens zinc finger protein 680 (ZNF680), mRNA.
C6orf52	XM_371798.4	1.48957	0.0137808	PREDICTED: Homo sapiens chromosome 6 open reading frame 52 (C6orf52), mRNA.
P2RY5	NM_005767.3	-1.48241	0.0485661	Homo sapiens purinergic receptor P2Y, G-protein coupled, 5 (P2RY5), mRNA.
FZD9	NM_003508.2	1.47678	0.0381565	Homo sapiens frizzled homolog 9 (Drosophila) (FZD9), mRNA.
CDS1	NM_001263.2	1.4752	0.00199685	Homo sapiens CDP-diacylglycerol synthase (phosphatidate cytidylyltransferase) 1 (CDS1), mRNA.
C17orf67	XM_939391.1	-1.44997	0.0484312	Homo sapiens chromosome 17 open reading frame 67 (C17orf67), mRNA.
DENND5B	NM_144973.2	1.44395	0.0407851	Homo sapiens DENN/MADD domain containing 5B (DENND5B), mRNA.
MYL5	NM_002477.1	1.44386	0.014047	Homo sapiens myosin, light chain 5, regulatory (MYL5), mRNA.
CNN2	NM_201277.1	-1.44111	0.00487762	Homo sapiens calponin 2 (CNN2), transcript variant 2, mRNA.
LBH	XM_929369.1	-1.43602	0.0269181	PREDICTED: Homo sapiens hypothetical protein DKFZp566J091 (LBH), mRNA.
MYH9	NM_002473.3	-1.42845	0.0209984	Homo sapiens myosin, heavy chain 9, non-muscle (MYH9), mRNA.
IL10RB	NM_000628.3	-1.42786	0.0063335	Homo sapiens interleukin 10 receptor, beta (IL10RB), mRNA.
CYGB	NM_134268.3	-1.42713	0.0438775	Homo sapiens cytoglobin (CYGB), mRNA.
TSPAN5	NM_005723.2	1.42679	0.00755788	Homo sapiens tetraspanin 5 (TSPAN5), mRNA.
ZNF792	NM_175872.3	-1.42473	0.00501785	Homo sapiens zinc finger protein 792 (ZNF792), mRNA.
MIER1	NM_020948.1	-1.42306	0.0472027	Homo sapiens mesoderm induction early response 1 homolog (Xenopus laevis) (MIER1), transcript variant 1, mRNA.
ProSAPiP1	NM_014731.2	1.41702	0.0493183	Homo sapiens ProSAPiP1 protein (ProSAPiP1), mRNA.
EFNB2	NM_004093.2	-1.41588	0.0331864	Homo sapiens ephrin-B2 (EFNB2), mRNA.
SP100	NM_001080391.1	-1.41587	0.0189614	Homo sapiens SP100 nuclear antigen (SP100), transcript variant 1, mRNA.
CTGLF3	NM_001077665.1	-1.41509	0.0386546	Homo sapiens centaurin, gamma-like family, member 3 (CTGLF3), mRNA.
GIMAP8	NM_175571.2	-1.41073	0.0148737	Homo sapiens GTPase, IMAP family member 8 (GIMAP8), mRNA.
TLE2	NM_003260.3	-1.40681	0.0279667	Homo sapiens transducin-like enhancer of split 2 (E(sp1) homolog, Drosophila) (TLE2), mRNA.
NCOA3	NM_006534.2	-1.40503	0.0120056	Homo sapiens nuclear receptor coactivator 3 (NCOA3), transcript variant 1, mRNA.
HSPB8	NM_014365.2	1.4045	0.0334714	Homo sapiens heat shock 22kDa protein 8 (HSPB8), mRNA.
OSBPL1A	NM_080597.2	1.40164	0.029117	Homo sapiens oxysterol binding protein-like 1A (OSBPL1A), transcript variant OSBPL1B, mRNA.
SLCO2A1	NM_005630.1	-1.40072	0.0226022	Homo sapiens solute carrier organic anion transporter family, member 2A1 (SLCO2A1), mRNA.
IFI44	NM_006417.2	-1.39965	0.0081401	Homo sapiens interferon-induced protein 44 (IFI44), mRNA.
IFI30	NM_006332.3	1.39651	0.0265966	Homo sapiens interferon, gamma-inducible protein 30 (IFI30), mRNA.
HDAC4	NM_006037.2	-1.39615	0.0352251	Homo sapiens histone deacetylase 4 (HDAC4), mRNA.
	Hs.34558	-1.39401	0.00242727	Homo sapiens cDNA: FLJ21199 fis, clone COL00235
SGSM1	XM_938660.1	1.39366	0.0379255	Homo sapiens small G protein signaling modulator 1 (SGSM1), transcript variant 1, mRNA.
PLEKHB1	NM_021200.1	1.39235	0.0491896	Homo sapiens pleckstrin homology domain containing, family B (evectins) member 1 (PLEKHB1), mRNA.
NR2F2	NM_021005.2	-1.38758	0.0288555	Homo sapiens nuclear receptor subfamily 2, group F, member 2 (NR2F2), mRNA.
HSZFP36	NM_001080493.1	-1.3873	0.0175033	Homo sapiens ZFP-36 for a zinc finger protein (HSZFP36), mRNA.
PTRH1	NM_001002913.1	1.38378	0.031764	Homo sapiens peptidyl-tRNA hydrolase 1 homolog (S. cerevisiae) (PTRH1), mRNA.
MGC12982	NR_026878.1	-1.38332	0.0443739	Homo sapiens hypothetical protein MGC12982 (MGC12982), non-coding RNA.
LOC653071	XM_930721.1	-1.38225	0.0252977	PREDICTED: Homo sapiens similar to CG32820-PA, isoform A, transcript variant 5 (LOC653071), mRNA.
FECH	NM_000140.2	1.38222	0.029376	Homo sapiens ferrochelatase (protoporphyria) (FECH), nuclear gene encoding mitochondrial protein, transcript variant 2, mRNA.
LRPAP1	NM_002337.1	1.38216	0.0300099	Homo sapiens low density lipoprotein receptor-related protein associated protein 1 (LRPAP1), mRNA.
CMTM7	NM_138410.2	-1.37957	0.00828818	Homo sapiens CKLF-like MARVEL transmembrane domain containing 7 (CMTM7), transcript variant 2, mRNA.
ABCB9	NM_019624.2	1.37552	0.0155834	Homo sapiens ATP-binding cassette, sub-family B (MDR/TAP), member 9 (ABCB9), transcript variant 2, mRNA.
MUTED	NM_201280.1	-1.37259	0.0234666	Homo sapiens muted homolog (mouse) (MUTED), mRNA.
KLF12	NM_016285.2	-1.36822	0.0352689	Homo sapiens Kruppel-like factor 12 (KLF12), transcript variant 2, mRNA.
MLLT10	NM_004641.2	-1.36727	0.020017	Homo sapiens myeloid/lymphoid or mixed-lineage leukemia (trithorax homolog, Drosophila); translocated to, 10 (MLLT10), transcript variant 1, mRNA.
BATF	NM_006399.2	-1.36662	0.0349496	Homo sapiens basic leucine zipper transcription factor, ATF-like (BATF), mRNA.
MYL5	NM_002477.1	1.36556	0.0238013	Homo sapiens myosin, light chain 5, regulatory (MYL5), mRNA.
PLAGL2	NM_002657.2	-1.36516	0.0302872	Homo sapiens pleiomorphic adenoma gene-like 2 (PLAGL2), mRNA.
TSC22D1	NM_183422.1	-1.36245	0.0166226	Homo sapiens TSC22 domain family, member 1 (TSC22D1), transcript variant 1, mRNA.
FLJ44342	XR_040497.1	-1.36162	0.0234286	PREDICTED: Homo sapiens hypothetical LOC645460 (FLJ44342), miscRNA.
MAP3K6	NM_004672.3	-1.36146	0.0357633	Homo sapiens mitogen-activated protein kinase kinase kinase 6 (MAP3K6), mRNA.
TMEM79	NM_032323.1	-1.35629	0.0267654	Homo sapiens transmembrane protein 79 (TMEM79), mRNA.
	Hs.561735	-1.35351	0.0288479	AL528570 Homo sapiens NEUROBLASTOMA COT 50-NORMALIZED Homo sapiens cDNA clone CS0DD001YM19 5-PRIME, mRNA sequence
LOC791120	NR_015357.1	-1.35318	0.0159596	Homo sapiens hypothetical LOC791120 (LOC791120), non-coding RNA.
MAPK1	NM_138957.2	-1.35124	0.0266976	Homo sapiens mitogen-activated protein kinase 1 (MAPK1), transcript variant 2, mRNA.
MUT	NM_000255.1	1.35104	0.024821	Homo sapiens methylmalonyl Coenzyme A mutase (MUT), nuclear gene encoding mitochondrial protein, mRNA.
MOBKL2C	NM_201403.1	-1.34909	0.0186883	Homo sapiens MOB1, Mps One Binder kinase activator-like 2C (yeast) (MOBKL2C), transcript variant 1, mRNA.
TBC1D14	NM_020773.1	1.34806	0.025324	Homo sapiens TBC1 domain family, member 14 (TBC1D14), mRNA.
ID2	NM_002166.4	-1.34615	0.0314835	Homo sapiens inhibitor of DNA binding 2, dominant negative helix-loop-helix protein (ID2), mRNA.
SEC11C	NM_033280.1	1.34607	0.0329324	Homo sapiens SEC11 homolog C (S. cerevisiae) (SEC11C), mRNA.
ZBTB3	NM_024784.2	-1.34463	0.0284146	Homo sapiens zinc finger and BTB domain containing 3 (ZBTB3), mRNA.
ZNF34	NM_030580.2	-1.34298	0.00926976	Homo sapiens zinc finger protein 34 (ZNF34), mRNA.
ARMCX2	NM_177949.1	-1.34099	0.019672	Homo sapiens armadillo repeat containing, X-linked 2 (ARMCX2), mRNA.
LTBP2	NM_000428.2	-1.338	0.0414235	Homo sapiens latent transforming growth factor beta binding protein 2 (LTBP2), mRNA.
MYH3	NM_002470.1	-1.33372	0.0144674	Homo sapiens myosin, heavy chain 3, skeletal muscle, embryonic (MYH3), mRNA.
LOXL3	NM_032603.2	-1.33257	0.0217122	Homo sapiens lysyl oxidase-like 3 (LOXL3), mRNA.
SKP2	NM_032637.2	-1.32834	0.0364519	Homo sapiens S-phase kinase-associated protein 2 (p45) (SKP2), transcript variant 2, mRNA.
SMAD7	NM_005904.2	-1.32823	0.0111261	Homo sapiens SMAD family member 7 (SMAD7), mRNA.
USP48	NM_032236.5	1.32678	0.0416431	Homo sapiens ubiquitin specific peptidase 48 (USP48), transcript variant 1, mRNA.
CAPZB	NM_004930.1	-1.32347	0.0214046	Homo sapiens capping protein (actin filament) muscle Z-line, beta (CAPZB), mRNA.
DCUN1D3	NM_173475.1	-1.32252	0.0223364	Homo sapiens DCN1, defective in cullin neddylation 1, domain containing 3 (S. cerevisiae) (DCUN1D3), mRNA.
CEP192	NM_032142.2	-1.32155	0.0216788	Homo sapiens centrosomal protein 192kDa (CEP192), mRNA.
MAB21L2	NM_006439.3	-1.31702	0.0154695	PREDICTED: Homo sapiens mab-21-like 2 (C. elegans) (MAB21L2), mRNA.
RNASEL	NM_021133.2	-1.3141	0.0438051	Homo sapiens ribonuclease L (2',5'-oligoisoadenylate synthetase-dependent) (RNASEL), mRNA.
RAI1	NM_030665.3	-1.30787	0.0412773	Homo sapiens retinoic acid induced 1 (RAI1), mRNA.
ZNF471	NM_020813.1	-1.30773	0.034651	Homo sapiens zinc finger protein 471 (ZNF471), mRNA.
	Hs.298873	-1.30669	0.0197548	BX090227 NCI_CGAP_GC6 Homo sapiens cDNA clone IMAGp998D135719 ; IMAGE:2307804, mRNA sequence
KLHDC10	NM_014997.2	-1.30625	0.0353271	Homo sapiens kelch domain containing 10 (KLHDC10), mRNA.
GNB5	NM_006578.3	1.30614	0.0211237	Homo sapiens guanine nucleotide binding protein (G protein), beta 5 (GNB5), transcript variant 1, mRNA.
P2RY2	NM_002564.2	1.30328	0.0276613	Homo sapiens purinergic receptor P2Y, G-protein coupled, 2 (P2RY2), transcript variant 2, mRNA.
PLEKHA1	NM_001001974.1	-1.30258	0.0428022	Homo sapiens pleckstrin homology domain containing, family A (phosphoinositide binding specific) member 1 (PLEKHA1), transcript variant 2, mRNA.
SIAH1	NM_001006610.1	-1.30078	0.0383039	Homo sapiens seven in absentia homolog 1 (Drosophila) (SIAH1), transcript variant 2, mRNA.
TNFRSF10B	NM_003842.3	-1.29976	0.03348	Homo sapiens tumor necrosis factor receptor superfamily, member 10b (TNFRSF10B), transcript variant 1, mRNA.
IL8	NM_000584.2	-1.29821	0.0498596	Homo sapiens interleukin 8 (IL8), mRNA.
TIE1	NM_005424.2	-1.29772	0.0347419	Homo sapiens tyrosine kinase with immunoglobulin-like and EGF-like domains 1 (TIE1), mRNA.
APEX2	NM_014481.2	-1.2973	0.0168527	Homo sapiens APEX nuclease (apurinic/apyrimidinic endonuclease) 2 (APEX2), nuclear gene encoding mitochondrial protein, mRNA.
TRIM68	NM_018073.5	-1.29596	0.0249831	Homo sapiens tripartite motif-containing 68 (TRIM68), mRNA.
LEAP2	NM_052971.2	-1.29438	0.0256613	Homo sapiens liver expressed antimicrobial peptide 2 (LEAP2), mRNA.
C17orf101	NM_175902.3	1.29349	0.0203768	Homo sapiens chromosome 17 open reading frame 101 (C17orf101), transcript variant 2, mRNA.
MYST3	NM_006766.2	1.29318	0.0189525	Homo sapiens MYST histone acetyltransferase (monocytic leukemia) 3 (MYST3), mRNA.
SIVA	NM_021709.1	-1.29003	0.0420076	Homo sapiens CD27-binding (Siva) protein (SIVA), transcript variant 2, mRNA.
B3GNT1	NM_006876.2	1.28985	0.040311	Homo sapiens UDP-GlcNAc:betaGal beta-1,3-N-acetylglucosaminyltransferase 1 (B3GNT1), mRNA.
MPZL1	NM_024569.3	1.28775	0.0423006	Homo sapiens myelin protein zero-like 1 (MPZL1), transcript variant 2, mRNA.
PCMTD1	NM_052937.1	-1.2841	0.0472424	Homo sapiens protein-L-isoaspartate (D-aspartate) O-methyltransferase domain containing 1 (PCMTD1), mRNA.
FAM111A	NM_022074.2	-1.284	0.0445378	Homo sapiens family with sequence similarity 111, member A (FAM111A), transcript variant 1, mRNA.
LYAR	NM_017816.1	-1.28263	0.0300195	Homo sapiens Ly1 antibody reactive homolog (mouse) (LYAR), mRNA.
TSPAN3	NM_198902.1	1.28157	0.0469228	Homo sapiens tetraspanin 3 (TSPAN3), transcript variant 1, mRNA.
P2RY13	NM_176894.1	-1.27912	0.0479599	Homo sapiens purinergic receptor P2Y, G-protein coupled, 13 (P2RY13), transcript variant 1, mRNA.
CHST7	NM_019886.2	1.27708	0.0379046	Homo sapiens carbohydrate (N-acetylglucosamine 6-O) sulfotransferase 7 (CHST7), mRNA.
ARNT2	NM_014862.3	1.27331	0.033268	Homo sapiens aryl-hydrocarbon receptor nuclear translocator 2 (ARNT2), mRNA.
NOL8	NM_017948.4	-1.27008	0.0370637	Homo sapiens nucleolar protein 8 (NOL8), mRNA.
LOC100134152	XM_001714765.1	1.26902	0.0411156	PREDICTED: Homo sapiens similar to synaptotagmin XV-b (LOC100134152), mRNA.
	Hs.224794	-1.26873	0.0326048	Homo sapiens cDNA FLJ33375 fis, clone BRACE2006137
LOC728026	XM_001126659.2	-1.26873	0.0423034	PREDICTED: Homo sapiens hypothetical LOC728026 (LOC728026), mRNA.
STARD13	NM_178006.1	-1.26849	0.0470808	Homo sapiens START domain containing 13 (STARD13), transcript variant alpha, mRNA.
C10orf6	NM_018121.2	-1.26718	0.0359771	Homo sapiens chromosome 10 open reading frame 6 (C10orf6), mRNA.
SMAD7	NM_005904.2	-1.26714	0.0287165	Homo sapiens SMAD family member 7 (SMAD7), mRNA.
DYNC2H1	NM_001080463.1	1.26229	0.046238	Homo sapiens dynein, cytoplasmic 2, heavy chain 1 (DYNC2H1), mRNA.
SBF2	NM_030962.2	-1.25798	0.0416054	Homo sapiens SET binding factor 2 (SBF2), mRNA.
SHE	NM_001010846.1	-1.25751	0.0351654	Homo sapiens Src homology 2 domain containing E (SHE), mRNA.
LOC730324	XM_001722095.1	1.25552	0.0476613	PREDICTED: Homo sapiens hypothetical LOC730324 (LOC730324), mRNA.
ZNF343	NM_024325.4	-1.25446	0.0476633	Homo sapiens zinc finger protein 343 (ZNF343), mRNA.
AFG3L1	NM_001031805.1	-1.25203	0.0412689	Homo sapiens AFG3 ATPase family gene 3-like 1 (yeast) (AFG3L1), transcript variant 2, mRNA.
ZNF83	NM_018300.2	-1.24739	0.0407952	Homo sapiens zinc finger protein 83 (ZNF83), mRNA.
LOC146517	XM_928464.1	-1.24067	0.0489691	PREDICTED: Homo sapiens hypothetical protein LOC146517 (LOC146517), mRNA.
SBDS	NM_016038.2	-1.23908	0.0471364	Homo sapiens Shwachman-Bodian-Diamond syndrome (SBDS), mRNA.
